# Supplementary material for: Comparative Genomics Reveal That Host-Innate Immune Responses Influence the Clinical Prevalence of Legionella pneumophila Serogroups
Source: PLoS One. 2013 Jun 27;8(6):e67298. doi: 10.1371/journal.pone.0067298 (PMC3694923; doi:10.1371/journal.pone.0067298)
Supplement: Table S3 — Genes that define the non-Sg1 core based on comparisons of Sg6 str. Thunder Bay and Sg12 str. 570-CO-H. (XLS) [file pone.0067298.s005.xls]

## Sheet: Sheet1
Table S3:
Sg6 CDS Number	Description
44	dnaA,chromosomal replication initiation protein
45	K02338 DNA polymerase III subunit beta
46	K03629 DNA replication and repair protein RecF
47	gyrB,DNA gyrase subunit B
48	K10536 agmatine deiminase
49	speA,arginine decarboxylase
50	hydrolase
51	conserved hypothetical protein
52	hfq,bacteriophage Q beta replication host factor-I protein
53	K03665 GTP-binding protein HflX
54	resA,thiol-disulfide oxidoreductase ResA
55	conserved hypothetical protein
56	K06911
57	transmembrane protein
58	multidrug resistance protein
59	conserved hypothetical protein
60	conserved hypothetical protein
61	outer membrane efflux protein
62	K01417
63	integral membrane protein
64	K09889 hypothetical protein
65	rlmL,23S rRNA m(2)G2445 methyltransferase
66	conserved hypothetical protein
67	hbp,hemin binding protein
68	pagP,palmitoyl transferase
69	K03294 basic amino acid/polyamine antiporter, APA family
70	pit,low affinity inorganic phosphate transporter
71	K06134 ubiquinone biosynthesis monooxygenase Coq7
72	rre41,sensory box protein
73	conserved hypothetical protein
74	leucine aminopeptidase
75	conserved hypothetical protein
76	conserved hypothetical protein
3051	conserved hypothetical protein
77	conserved hypothetical protein
78	artJ,arginine 3rd transport system periplasmic binding protein
79	ankyrin repeat-containing protein
80	conserved hypothetical protein
81	K09151 hypothetical protein
82	conserved hypothetical protein
83	conserved hypothetical protein
84	conserved hypothetical protein
3053	conserved hypothetical protein
85	conserved hypothetical protein
86	K00638 chloramphenicol O-acetyltransferase
87	acetyltransferase
88	K03294 basic amino acid/polyamine antiporter, APA family
90	conserved hypothetical protein
91	prpB,2-methylisocitrate lyase
92	transferase enzyme
93	conserved hypothetical protein
94	LysR family transcriptional regulator
95	conserved hypothetical protein
96	MerR family transcriptional regulator
97	conserved hypothetical protein
98	conserved hypothetical protein
100	methylase
101	multidrug resistance protein
102	conserved hypothetical protein
103	aroH,phospho-2-dehydro-3-deoxyheptonate aldolase
104	conserved hypothetical protein
105	conserved hypothetical protein
107	phosphoribosylglycinamide synthetase ATP-grasp domain-containing protein
108	K07002
109	transmembrane protein
110	aatA,aspartate aminotransferase A
111	uvrB,excinuclease ABC, B subunit
112	diguanylate cyclase/phosphodiesterase
113	glutamate synthase
114	K09888 cell division protein ZapA
115	K09895 hypothetical protein
116	pepP,conserved hypothetical protein
117	ubiH,2-octaprenyl-6-methoxyphenol hydroxylase
118	2-polyprenyl-6-methoxyphenol hydroxylase
119	conserved hypothetical protein
120	conserved hypothetical protein
121	conserved hypothetical protein
122	glutathione synthase/ribosomal protein S6 modification enzyme
123	conserved hypothetical protein
124	conserved hypothetical protein
125	conserved hypothetical protein
126	conserved hypothetical protein
127	glutamine ABC transporter
128	K09768 hypothetical protein
129	conserved hypothetical protein
130	conserved hypothetical protein
131	vacB,(exo)ribonuclease R
132	K03218 RNA methyltransferase, TrmH family
133	rpiA,ribose-5-phosphate isomerase A
134	cytosolic IMP-GMP specific 5'-nucleotidase
135	conserved hypothetical protein
136	K06193 phosphonoacetate hydrolase
137	two component sensor and regulator, histidine kinase response regulator
138	polI,DNA polymerase I
139	lpxD,conserved hypothetical protein
140	conserved hypothetical protein
141	fabF,3-oxoacyl-(acyl carrier protein) synthase
142	vipF,GNAT family N-acetyltransferase
143	K07304 peptide-methionine (S)-S-oxide reductase
144	cytochrome oxidase-like
145	conserved hypothetical protein
146	conserved hypothetical protein
147	conserved hypothetical protein
148	conserved hypothetical protein
149	fdfT,squalene and phytoene synthases
150	conserved hypothetical protein
151	yuxH,conserved hypothetical protein
152	K00283 glycine dehydrogenase subunit 2
153	conserved hypothetical protein
154	K00282 glycine dehydrogenase subunit 1
155	gcvH,glycine cleavage system protein H
156	gcvT,glycine cleavage system aminomethyltransferase T
157	conserved hypothetical protein
158	IcmL-like
159	K02050 sulfonate/nitrate/taurine transport system permease protein
160	abcT3,ABC transporter ATP binding protein
161	dsbA,thiol:disulfide interchange protein DsbA
162	cytochrome c4
163	engB,ribosome biogenesis GTP-binding protein YsxC
164	ninein
165	acetyl-CoA synthetase
166	K00020 3-hydroxyisobutyrate dehydrogenase
167	mmsA,methylmalonate-semialdehyde dehydrogenase
172	dapB,dihydrodipicolinate reductase
173	conserved hypothetical protein
174	proQm,activator of ProP osmoprotectant transporter
175	conserved hypothetical protein
176	sdhB,conserved hypothetical protein
177	pykA,pyruvate kinase II
178	pgk,phosphoglycerate kinase
179	gap,glyceraldehyde 3-phosphate dehydrogenase
180	tktA,transketolase
181	conserved hypothetical protein
182	K01414 oligopeptidase A
184	IS4 family transposase TnpA
185	transposase TnpA or TnpA2
187	conserved hypothetical protein
188	K07483 transposase
190	conserved hypothetical protein
191	conserved hypothetical protein
192	conserved hypothetical protein
193	conserved hypothetical protein
194	conserved hypothetical protein
195	conserved hypothetical protein
196	conserved hypothetical protein
197	conserved hypothetical protein
198	sensory box protein
199	signal transduction protein
200	map-1,methionine aminopeptidase
201	conserved hypothetical protein
202	conserved hypothetical protein
203	conserved hypothetical protein
204	conserved hypothetical protein
205	K06889
206	conserved hypothetical protein
207	K09781 hypothetical protein
209	peptide chain release factor
210	K09857 hypothetical protein
211	transmembrane protein
212	ABC transporter permease
213	legU1,conserved hypothetical protein
214	conserved hypothetical protein
215	oxyR,transcriptional regulator, LysR
216	pvcA,pyoverdine biosynthesis protein PvcA
217	pyoverdine biosynthesis protein PvcB
218	conserved hypothetical protein
219	chloramphenicol resistance protein
220	conserved hypothetical protein
221	O-methyltransferase
222	htpX,M48 family peptidase
223	conserved hypothetical protein
224	conserved hypothetical protein
225	amine oxidase, flavin containing
226	ABC sugar transporter, periplasmic sugar binding protein
227	ABC sugar transporter, ATP binding protein
228	ABC sugar transporter, permease
229	conserved hypothetical protein
230	acyl CoA transferase/carnitine dehydratase
231	conserved hypothetical protein
3059	conserved hypothetical protein
232	conserved hypothetical protein
233	heat shock HSP20
3060	conserved hypothetical protein
242	conserved hypothetical protein
245	2-deoxy-D-gluconate-3-dehydrogenase
246	K06876
247	membrane protein
3061	conserved hypothetical protein
248	pkn5,serine/threonine-protein kinase
249	conserved hypothetical protein
250	conserved hypothetical protein
251	K07185 tryptophan-rich sensory protein
252	phrB,deoxyribodipyrimidine photolyase
253	inner membrane protein, LrgB family protein
255	LysR family transcriptional regulator
3062	K09862 hypothetical protein
256	purK,phosphoribosylaminoimidazole carboxylase ATPase subunit
257	purE,phosphoribosylaminoimidazole carboxylase, catalytic subunit PurE
258	conserved hypothetical protein
259	conserved hypothetical protein
260	K09822 hypothetical protein
262	K05577 NADH dehydrogenase I subunit 5
263	LysR family transcriptional regulator
264	toxin secretion ABC transporter ATP-binding protein
265	RND efflux membrane fusion protein
266	multidrug efflux protein, outer membrane component
267	conserved hypothetical protein
268	amino acid permease family protein
269	K00510 heme oxygenase
270	pleD,sensor histidine kinase
271	pleD,sensor histidine kinase
272	K01533 Cu2+-exporting ATPase
273	transcriptional regulator np20
274	mdlC,benzoylformate decarboxylase
275	sidE,SidE
276	conserved hypothetical protein
277	conserved hypothetical protein
278	mhpC,lipolytic enzyme
279	gbsA,glycine betaine aldehyde dehydrogenase
280	gabT,4-aminobutyrate aminotransferase
281	recN,DNA repair protein
282	K01425 glutaminase
283	serA,D-3-phosphoglycerate dehydrogenase
284	short chain dehydrogenase
285	K00520 mercuric reductase
286	K00260 glutamate dehydrogenase
287	conserved hypothetical protein
288	conserved hypothetical protein
289	K00537 arsenate reductase
290	K00507 stearoyl-CoA desaturase (delta-9 desaturase)
291	K11927 ATP-dependent RNA helicase RhlE
292	RNA binding protein, cold-inducible rrm
293	K09125 hypothetical protein
294	acetyltransferase
295	conserved hypothetical protein
296	outer membrane channel protein
297	conserved hypothetical protein
298	multidrug resistance secretion protein
299	conserved hypothetical protein
300	conserved hypothetical protein
301	conserved hypothetical protein
304	K02334 DNA polymerase bacteriophage-type
305	K06902 MFS transporter, UMF1 family
306	conserved hypothetical protein
307	conserved hypothetical protein
308	conserved hypothetical protein
310	conserved hypothetical protein
311	K06915
312	K00763 nicotinate phosphoribosyltransferase
313	pncB,nicotinate phosphoribosyltransferase
314	pncA,bifunctional pyrazinamidase/nicotinamidase
315	cysteine transferase
316	major facilitator superfamily transporter
317	LysR family transcriptional regulator
319	SdbA
320	legG2,conserved hypothetical protein
321	sensory box protein, GGDEF family protein, LssE
322	fixL,sensor histidine kinase
323	conserved hypothetical protein
324	LysR family transcriptional regulator
325	amino acid transporter
326	conserved hypothetical protein
327	K00122 formate dehydrogenase
328	conserved hypothetical protein
329	conserved hypothetical protein
330	K00540
332	efp,elongation factor P
333	L-lysine 2,3-aminomutase
334	ppk,polyphosphate kinase
335	lipoprotein
336	K07240 chromate transporter
337	conserved hypothetical protein
338	K00257
339	conserved hypothetical protein
340	mannose-1-phosphate guanyltransferase
341	K07102
342	ostA,organic solvent tolerance protein
343	surA,peptidyl-prolyl cis-trans isomerase D (SurA)
344	pdxA,4-hydroxythreonine-4-phosphate dehydrogenase PdxA
345	K00287 dihydrofolate reductase
346	conserved hypothetical protein
347	tufA,elongation factor Tu
348	secE,preprotein translocase subunit SecE
350	rplK,50S ribosomal protein L11
351	rplA,50S ribosomal protein L1
352	rplJ,50S ribosomal protein L10
353	rplL,50S ribosomal protein L7/L12
354	rpoB,DNA-directed RNA polymerase subunit beta
355	rpoC,DNA-directed RNA polymerase subunit beta'
356	rpsL,30S ribosomal protein S12
357	rpsG,30S ribosomal protein S7
358	fusA,elongation factor G
359	tufB,GTPases translation elongation factor
360	rpsJ,30S ribosomal protein S10
361	rplC,50S ribosomal protein L3
362	rplD,50S ribosomal protein L4
363	rplW,50S ribosomal protein L23
364	rplB,50S ribosomal protein L2
366	rplV,50S ribosomal protein L22
367	rpsC,30S ribosomal protein S3
368	rplP,large subunit ribosomal protein L16
369	rpmC,50S ribosomal protein L29
370	rpsQ,30S ribosomal protein S17
372	rplX,50S ribosomal protein L24
373	rplE,50S ribosomal protein L5
374	rpsN,small subunit ribosomal protein S14
375	rpsH,30S ribosomal protein S8
376	rplF,large subunit ribosomal protein L6
377	rplR,50S ribosomal protein L18
378	rpsE,30S ribosomal protein S5
3064	rpmD,50S ribosomal protein L30
379	rplO,50S ribosomal protein L15
380	secY,preprotein translocase subunit SecY
381	rpmJ,50S ribosomal protein L36
382	rpsM,30S ribosomal protein S13
383	rpsK,30S ribosomal protein S11
384	rpsD,30S ribosomal protein S4
385	rpoA,DNA-directed RNA polymerase subunit alpha
386	rplQ,50S ribosomal protein L17
387	ssb,single strand binding protein
388	major facilitator family transporter
389	enoyl-(acyl carrier protein) reductase
390	acpP,acyl carrier protein
391	fabA,3-hydroxymyristoyl/3-hydroxydecanoyl-(acyl carrier protein) dehydratases
392	fabF,3-oxoacyl-(acyl carrier protein) synthase II, C-terminal
393	fabF,3-oxoacyl-(acyl carrier protein) synthase II, N-terminal
394	waaM,lipid A biosynthesis acyltransferase
395	conserved hypothetical protein
396	conserved hypothetical protein
397	dapF,diaminopimelate epimerase
398	K06999
399	oligoketide cyclase/lipid transporter protein
400	K09801 hypothetical protein
401	smpA,small protein A, tmRNA-binding
402	fur,ferric uptake regulation protein
403	components of sensory transduction system
404	conserved hypothetical protein
405	conserved hypothetical protein
406	sdhA,SdhA, GRIP coiled-coil protein GCC185
407	conserved hypothetical protein
408	conserved hypothetical protein
409	rimK,glutathione synthase/ribosomal protein S6 modification enzyme (glutaminyl transferase)
410	conserved hypothetical protein
411	conserved hypothetical protein
412	osmY,osmotically inducible protein Y
413	conserved hypothetical protein
414	uvrA,excinuclease ABC subunit A
415	K03744 LemA protein
416	htpX,heat shock protein HtpX
417	K09686 antibiotic transport system permease protein
418	K09687 antibiotic transport system ATP-binding protein
3067	conserved hypothetical protein
419	vipA,VipA
420	SM-20-like protein
421	K07043
422	conserved hypothetical protein
423	conserved hypothetical protein
424	K00567 methylated-DNA-
425	rplS,large subunit ribosomal protein L19
426	trmD,tRNA (guanine-N(1)-)-methyltransferase
427	rimM,16S rRNA processing protein RimM
428	rpsP,30S ribosomal protein S16
429	ffh,signal recognition particle protein Ffh
430	ffh,signal recognition particle protein Ffh
431	conserved hypothetical protein
432	legA9,ankyrin repeat-containing protein
433	legA7,ankyrin repeat-containing protein
434	amino acid antiporter
435	conserved hypothetical protein
436	conserved hypothetical protein
437	conserved hypothetical protein
438	inner (transmembrane) protein
439	conserved hypothetical protein
440	conserved hypothetical protein
441	K02259 cytochrome c oxidase subunit XV assembly protein
442	K02301 protoheme IX farnesyltransferase
443	K07152
444	rimK,glutathione synthase, ribosomal protein S6 modification protein
445	conserved hypothetical protein
446	zwf,glucose-6-phosphate 1-dehydrogenase
447	pgl,6-phosphogluconolactonase
448	edd,phosphogluconate dehydratase
449	glk,glucokinase
450	eda,multifunctional: 2-keto-3-deoxygluconate 6-phosphate aldolase/4-hydroxy-2-oxoglutarate aldolase
451	ywtG,D-xylose (galactose, arabinose)-proton symporter
452	legY,glucoamylase
453	yozG,Cro family transcriptional regulator
454	conserved hypothetical protein
455	hemH,ferrochelatase
456	cspD,cold shock protein CspD
457	hit,diadenosine tetraphosphate (Ap4A) hydrolase-like HIT family hydrolase
458	conserved hypothetical protein
459	oprM,outer membrane efflux protein
460	multidrug resistance efflux pump PmrA
461	conserved hypothetical protein
462	conserved hypothetical protein
463	conserved hypothetical protein
464	conserved hypothetical protein
465	SAM-dependent methyltransferase
466	ankyrin repeat-containing protein
467	conserved hypothetical protein
468	conserved hypothetical protein
469	conserved hypothetical protein
470	conserved hypothetical protein
471	icmT,IcmT
472	icmS,conserved hypothetical protein
473	icmR,IcmR
474	icmQ,IcmQ
475	icmP,IcmP (DotM)
476	icmO,IcmO (DotL)
477	lphA,conserved hypothetical protein
478	icmM,IcmM (DotJ)
479	icmL,IcmL (DotI)
480	icmK,IcmK (DotH)
481	icmE,IcmE (DotG)
482	icmG,IcmG (DotF)
483	icmC,conserved hypothetical protein
484	icmD,conserved hypothetical protein
485	icmJ,IcmJ (DotN)
486	icmB,IcmB (DotO)
487	tphA,TphA (ProP)
488	icmF,IcmF
489	icmH,IcmH (DotU)
490	purH,bifunctional phosphoribosylaminoimidazolecarboxamide formyltransferase/IMP cyclohydrolase
491	prmA,ribosomal protein L11 methyltransferase
492	accC,acetyl-CoA carboxylase, biotin carboxylase subunit
493	K02160 acetyl-CoA carboxylase biotin carboxyl carrier protein
494	aroQ,3-dehydroquinate dehydratase
495	K01960 pyruvate carboxylase subunit B
496	K01417
497	lipase A
498	K06896
499	K01623 fructose-bisphosphate aldolase, class I
500	poxF,phenol hydroxylase
501	dotV,conserved hypothetical protein
502	conserved hypothetical protein
503	K00998 phosphatidylserine synthase
504	ptsH,sugar transport PTS system phosphocarrier HPr protein
505	conserved hypothetical protein
506	rpoN,RNA polymerase factor sigma-54
507	rpmG,50S ribosomal protein L33
508	rpmB,50S ribosomal protein L28
3069	conserved hypothetical protein
509	trmB,tRNA (guanine-N(7)-)-methyltransferase
510	endo-1,4 beta-glucanase
511	ankyrin repeat-containing protein
512	hflK,protease subunit HflK
513	hflC,membrane protease subunit HflC
514	purA,adenylosuccinate synthetase
515	conserved hypothetical protein
516	IS4 family transposase
517	conserved hypothetical protein
518	K03402 transcriptional regulator of arginine metabolism
519	K02030 polar amino acid transport system substrate-binding protein
520	yqiY,amino acid (glutamine) ABC transporter, permease
521	K02028 polar amino acid transport system ATP-binding protein
522	argG,argininosuccinate synthase
523	argH,argininosuccinate lyase
524	argF,ornithine carbamoyltransferase
525	K01488 adenosine deaminase
526	K01999 branched-chain amino acid transport system substrate-binding protein
527	K03797 carboxyl-terminal processing protease
528	M24/M37 family peptidase
529	pgm,phosphoglyceromutase
3070	conserved hypothetical protein
530	phosphatidylcholine hydrolyzing phospholipase
531	uppS,undecaprenyl pyrophosphate synthase
532	cdsA,phosphatidate cytidyltransferase
533	yaeL,membrane associated zinc metalloprotease
534	K07277 outer membrane protein
535	K06142 outer membrane protein
536	lpxD,UDP-3-O-(3-hydroxymyristoyl) glucosamine N-acyltransferase
537	fabZ,(3R)-hydroxymyristoyl-ACP dehydratase
538	lpxA,UDP-N-acetylglucosamine acyltransferase
539	K06199 CrcB protein
540	serS,seryl-tRNA synthetase
541	conserved hypothetical protein
542	conserved hypothetical protein
543	legD2,phytanoyl-CoA dioxygenase
544	conserved hypothetical protein
545	ytbE,aldo/keto reductases
546	conserved hypothetical protein
547	conserved hypothetical protein
548	K00599
549	conserved hypothetical protein
550	acetyltransferase
551	aacA4,aminoglycoside N (6')-acetyltransferase
552	virulence protein
553	conserved hypothetical protein
554	conserved hypothetical protein
556	,hypothetical protein
557	sdhA,succinate dehydrogenase flavoprotein subunit A
558	sdhB,succinate dehydrogenase iron-sulfur subunit
559	sucA,2-oxoglutarate dehydrogenase, E1 component
560	sucB,dihydrolipoamide succinyltransferase
561	sucC,succinyl-CoA synthetase subunit beta
562	sucD,succinyl CoA synthetase alpha chain
563	pdxH,pyridoxamine 5'-phosphate oxidase
564	letE,transmission trait enhancer LetE
565	conserved hypothetical protein
566	uhpC,sugar phosphate permease
567	membrane protein YdgA-like
568	fis,DNA binding protein fis
569	prs,ribose-phosphate pyrophosphokinase
571	coaD,phosphopantetheine adenylyltransferase
570	K02494 outer membrane lipoprotein LolB
572	K00681 gamma-glutamyltranspeptidase
573	conserved hypothetical protein
574	plsC,1-acyl-sn-glycerol-3-phosphate acetyltransferase
3074	sugE,suppressor of GroEL (SugE)
575	K06979
576	dinP,DNA polymerase IV
577	conserved hypothetical protein
578	mutM,formamidopyrimidine-DNA glycosylase
579	stearoyl-CoA-9-desaturase
580	conserved hypothetical protein
581	phaB,acetyoacetyl CoA reductase
582	phaB,acetyoacetyl CoA reductase
583	conserved hypothetical protein
584	conserved hypothetical protein
585	conserved hypothetical protein
586	spmA,spore maturation protein A
587	yrdA,transferase
588	gor,glutathione reductase
589	add,adenosine deaminase
590	conserved hypothetical protein
591	conserved hypothetical protein
592	K03306 inorganic phosphate transporter, PiT family
593	K07220 hypothetical protein
594	type II/III secretion system protein
595	conserved hypothetical protein
596	yqgF,Holliday junction resolvase-like protein
597	pyrB,aspartate carbamoyltransferase catalytic subunit
598	conserved hypothetical protein
599	comM,competence related protein ComM
600	K09806 hypothetical protein
601	glnK,carbamoylphosphate synthase large subunit
602	K01934 5-formyltetrahydrofolate cyclo-ligase
603	conserved hypothetical protein
604	K02619 4-amino-4-deoxychorismate lyase
605	conserved hypothetical protein
606	aas,conserved hypothetical protein
607	conserved hypothetical protein
608	conserved hypothetical protein
609	K03821 polyhydroxyalkanoate synthase
610	rrf2 family protein
611	ycf24,cysteine desulfurase activator complex subunit SufB
612	sufC,Fe-S cluster assembly ATP-binding protein
613	K09015 Fe-S cluster assembly protein SufD
614	K11717 cysteine desulfurase / selenocysteine lyase
615	nifU,nitrogen fixation protein NifU
617	K04568 lysyl-tRNA synthetase, class II
618	K06968
619	conserved hypothetical protein
620	conserved hypothetical protein
621	conserved hypothetical protein
622	K13979 uncharacterized zinc-type alcohol dehydrogenase-like protein
3075	conserved hypothetical protein
623	conserved hypothetical protein
625	conserved hypothetical protein
626	K06048 carboxylate-amine ligase
627	conserved hypothetical protein
628	K06879 7-cyano-7-deazaguanine reductase
629	outer membrane protein
630	tag,DNA-3-methyladenine glycosylase I
631	conserved hypothetical protein
632	sidA,Dot/Icm system substrate protein SidA
633	transmembrane protein
634	transmembrane protein
635	conserved hypothetical protein
636	conserved hypothetical protein
637	conserved hypothetical protein
638	comA,DNA uptake/competence protein ComA
639	pilE,type IV pilin
640	pilY1,type IV pilus assembly protein PilY1
641	pilX,type IV pilus assembly protein PilX
642	pilW,type IV pilus assembly protein PilW
643	pilV,type IV fimbrial biogenesis protein PilV
644	fimT,type IV pre-pilin
645	polysaccharide deacetylase
646	conserved hypothetical protein
647	melitin resistance protein
648	tdk,thymidine kinase
649	conserved hypothetical protein
650	uhpC,sugar phosphate permease
651	deoB,phosphopentomutase
653	hslU,ATP-dependent protease ATP-binding subunit HslU
654	conserved hypothetical protein
655	rbn,ribonuclease BN
657	wrbA,trp repressor binding protein
658	conserved hypothetical protein
659	exoA,conserved hypothetical protein
660	K01142 exodeoxyribonuclease III
661	rpmE,50S ribosomal protein L31
662	sfcA,malate dehydrogenase (oxaloacetate-decarboxylating)
663	major facilitator family transporter transporter
664	conserved hypothetical protein
665	dam,DNA adenine methylase
666	tyrP,tryptophan/tyrosine permease
667	K03834 tyrosine-specific transport protein
668	ompA,conserved hypothetical protein
669	conserved hypothetical protein
670	K01993 HlyD family secretion protein
671	K01990 ABC-2 type transport system ATP-binding protein
672	K09686 antibiotic transport system permease protein
673	K09686 antibiotic transport system permease protein
674	multidrug efflux MFS outer membrane protein
675	slt,soluble lytic murein transglycosylase
676	rpe,D-ribulose-5-phosphate-3-epimerase
677	conserved hypothetical protein
678	conserved hypothetical protein
679	conserved hypothetical protein
680	conserved hypothetical protein
681	K07001
683	adc,acetoacetate decarboxylase
684	signal peptide protein
685	cyaA,adenylate cyclase
687	K09930 hypothetical protein
688	conserved hypothetical protein
689	K02030 polar amino acid transport system substrate-binding protein
690	glnE,adenylyl transferase
691	dipeptidyl aminopeptidase/acylaminoacyl peptidase
692	lipoprotein
693	ccmA,ABC-2 type transport system ATP-binding protein
694	K01992 ABC-2 type transport system permease protein
695	Fe-S oxidoreductase
696	dsbD,conserved hypothetical protein
697	groES,co-chaperonin GroES
698	htpB,chaperonin GroEL
699	dps,starvation-inducible DNA-binding protein
701	conserved hypothetical protein
702	parE,DNA topoisomerase IV subunit B
704	dppF,dipeptide/oligopeptide/nickel transport ABC transporter ATP binding protein
705	interaptin LigA
706	proS,prolyl-tRNA synthetase
707	arp,ankyrin repeat protein
708	conserved hypothetical protein
709	conserved hypothetical protein
710	K01673 carbonic anhydrase
711	K14058 tRNA 2-thiocytidine biosynthesis protein TtcA
712	tolC,outer membrane protein TolC
713	pcm,protein-L-isoaspartate-O-methyltransferase
714	kbl,2-amino-3-ketobutyrate coenzyme A ligase
715	tdh,threonine 3-dehydrogenase
716	conserved hypothetical protein
717	enhA,enhanced entry protein EnhA
718	K07112
719	K06076 long-chain fatty acid transport protein
720	conserved hypothetical protein
721	speB,formiminoglutamase
722	yueD,sepiapterin reductase
723	hutI,imidazolonepropionase
724	yjeA,endo-1,4-beta-xylanase-like protein
725	oligopeptide transporter
726	K07644 two-component system, OmpR family, heavy metal sensor histidine kinase CusS
727	ompR,two-component system, OmpR family, copper resistance phosphate regulon response regulator CusR
728	predicted membrane protein
729	conserved hypothetical protein
730	proton/sodium-glutamate symport protein
731	valS,valyl-tRNA synthetase
732	acriflavin resistance protein
733	acrA,acriflavin resistance protein E
3078	conserved hypothetical protein
734	conserved hypothetical protein
3079	conserved hypothetical protein
735	glyA,glycine hydroxymethyltransferase
736	nrdR,transcriptional regulator NrdR
737	nusB,conserved hypothetical protein
738	thiL,thiamine monophosphate kinase
739	pgpA,phosphatidylglycerophosphatase PgpA
740	transmembrane permease
741	conserved hypothetical protein
742	opacity protein-like surface antigen
743	conserved hypothetical protein
744	nadE,glutamine dependent NAD+ synthetase
745	SNF2/RAD54 family transporter domain-containing protein
746	conserved hypothetical protein
747	dnaB,replicative DNA helicase
748	alr,alanine racemase
749	omp,conserved hypothetical protein
750	conserved hypothetical protein
751	conserved hypothetical protein
3080	conserved hypothetical protein
752	GGDEF domain-containing protein
753	lipA,lipoyl synthase
3081	conserved hypothetical protein
754	iraB,di/tripeptide transporter homolog IraB
755	iraA,small-molecule methyltransferase IraA
756	LPS biosynthesis protein, PseA-like protein
757	hisF,conserved hypothetical protein
758	hisH,glutamine amidotransferase
759	neuA,CMP-N-acetlyneuraminic acid synthetase
760	neuB,N-acetylneuraminic acid synthetase
761	neuC,N-acylglucosamine 2-epimerase
762	acetyltransferase
763	conserved hypothetical protein
764	wzm,LPS O-antigen ABC transporter Wzm
765	wzt,ABC transporter of LPS O-antigen
766	conserved hypothetical protein
767	rmlC,dTDP-4-dehydrorhamnose 3,5-epimerase
768	rmlD,dTDP-6-deoxy-L-mannose dehydrogenase RmlD
769	rfbB,dTDP-glucose 4,6-dehydratase RmlB
770	conserved hypothetical protein
771	gpi,glucose-6-phosphate isomerase
772	rmlA,glucose-1-phosphate thymidylyltransferase
773	galE,UDP-glucose 4-epimerase (galactowaldenase) (UDP-galactose 4-epimerase)
774	wecA,alpha-N-acetylglucosaminyltransferase
775	conserved hypothetical protein
776	conserved hypothetical protein
777	GCN5-related N-acetyltransferase
778	pseudaminic acid biosynthesis-associated protein PseG
779	K01845 glutamate-1-semialdehyde 2,1-aminomutase
780	acylneuraminate cytidylyltransferase
781	acetyltransferase
782	imidazoleglycerol-phosphate synthase
783	hisH2,imidazole glycerol phosphate synthase, glutamine amidotransferase subunit
784	ATPase
785	aryl-alcohol dehydrogenase-like oxidoreductase
786	DegT/DnrJ/EryC1/StrS aminotransferase
787	polysaccharide biosynthesis protein CapD
788	,hypothetical protein
789	conserved hypothetical protein
790	K01654 N-acetylneuraminate synthase
791	,hypothetical protein
792	conserved hypothetical protein
793	K07011
794	conserved hypothetical protein
795	conserved hypothetical protein
796	dehydrogenase
797	dehydrogenase
798	conserved hypothetical protein
799	csrA,carbon storage regulator
800	predicted acyltransferase
801	birA,biotin synthetase
802	K06133 4'-phosphopantetheinyl transferase
803	accA,acetyl-CoA carboxylase carboxyltransferase subunit alpha
804	mesJ,cell cycle protein MesJ
805	conserved hypothetical protein
806	conserved hypothetical protein
807	regulatory protein, SyrP-like
808	conserved hypothetical protein
809	conserved hypothetical protein
810	sensory box histidine kinase/response regulator
811	peptide synthetase, non-ribosomal
812	peptide synthetase, non-ribosomal
813	peptide synthetase, non-ribosomal
814	conserved hypothetical protein
815	HlyD family secretion protein
816	legS2,sphingosine-1-phosphate lyase I
817	K07046
819	K01251 adenosylhomocysteinase
820	conserved hypothetical protein
821	conserved hypothetical protein
822	conserved hypothetical protein
823	acetyltransferase
824	DeoR family transcriptional regulator
826	mreC,rod shape-determining protein MreC
828	conserved hypothetical protein
830	icd,isocitrate dehydrogenase
834	clpA,ATP-dependent Clp protease ATP-binding subunit ClpA
835	lipopolysaccharide biosynthesis glycosyltransferase
836	O-antigen biosynthesis protein
3082	conserved hypothetical protein
837	rhomboid family transporter protein
838	peptidase, M23/M37 family
839	xseA,exodeoxyribonuclease VII large subunit
840	conserved hypothetical protein
841	conserved hypothetical protein
842	conserved hypothetical protein
843	conserved hypothetical protein
844	conserved hypothetical protein
846	transposase IS4
847	conserved hypothetical protein
848	K02474 UDP-N-acetyl-D-galactosamine dehydrogenase
849	K01784 UDP-glucose 4-epimerase
850	starch synthase
851	conserved hypothetical protein
852	,hypothetical protein
853	glycosyl transferase family 2
855	trpC,indole-3-glycerol-phosphate synthase
856	trpD,anthranilate phosphoribosyltransferase
857	pabA,anthranilate synthase component II
858	yhbG,ABC-type transport system protein involved in lipoprotein release, ATPase compnent
859	K09774 lipopolysaccharide export system protein LptA
860	K11719 lipopolysaccharide export system protein LptC
861	K03270 3-deoxy-D-manno-octulosonate 8-phosphate phosphatase (KDO 8-P phosphatase)
862	kdsD,conserved hypothetical protein
863	conserved hypothetical protein
864	conserved hypothetical protein
865	ttg2C,toluene tolerance protein Ttg2C
866	conserved hypothetical protein
867	K04749 anti-sigma B factor antagonist
868	yrbA,BolA like regulator protein
869	murA,UDP-N-acetylglucosamine 1-carboxyvinyltransferase
870	conserved hypothetical protein
871	K02003
872	K09808 lipoprotein-releasing system permease protein
873	acrA,membrane-fusion protein
875	fleQ,transcriptional regulator FleQ
3083	conserved hypothetical protein
876	sohB,conserved hypothetical protein
877	ccmA,heme exporter ATP-binding protein CcmA
878	ccmB,heme exporter protein CcmB
879	ccmC,heme exporter protein CcmC
880	ccmE,cytochrome c-type biogenesis protein CcmE
881	ccmF,cytochrome c-type biogenesis protein CcmF
882	trxA,cytochrome c biogenesis protein CcmG, thiol-disulfide interchange protein DsbE
883	ccmH,cytochrome c-type biogenesis protein CcmH
884	cycH,cytochrome c type biogenesis protein CcmH
885	conserved hypothetical protein
886	K03652 DNA-3-methyladenine glycosylase
887	recQ,ATP-dependent DNA helicase RecQ
888	caiA,acyl-CoA dehydrogenase
889	K01715 3-hydroxybutyryl-CoA dehydratase
890	K01692 enoyl-CoA hydratase
891	conserved hypothetical protein
892	prfC,peptide chain release factor 3
893	conserved hypothetical protein
894	pntB,NAD(P) transhydrogenase subunit beta
895	pnaB,NAD(P) transhydrogenase subunit beta
896	pntAa,pyridine nucleotide transhydrogenase, alpha subunit
897	conserved hypothetical protein
898	conserved hypothetical protein
900	conserved hypothetical protein
901	conserved hypothetical protein
902	conserved hypothetical protein
903	bglX,beta-N-acetylhexosaminidase
904	conserved hypothetical protein
905	dapE,succinyl-diaminopimelate desuccinylase
906	dapD,2,3,4,5-tetrahydropyridine-2,6-carboxylate N-succinyltransferase
907	conserved hypothetical protein
908	metC,cystathionine beta-lyase
909	sensory box protein
911	K00486 kynurenine 3-monooxygenase
912	conserved hypothetical protein
913	cytokinin oxidase
914	K02452 general secretion pathway protein C
915	conserved hypothetical protein
916	K07301
917	conserved hypothetical protein
921	conserved hypothetical protein
925	3-oxoacyl-(acyl carrier protein) reductase
928	flgA,flagellar basal body P-ring biosynthesis protein FlgA
929	cyc5,cytochrome c5
930	enhA,enhanced entry protein EnhA
931	K03525 type III pantothenate kinase
932	mraZ,cell division protein MraZ
933	mraW,S-adenosyl-methyltransferase MraW
934	ftsL,cell division transmembrane protein FtsL
935	ftsI,peptidoglycan synthetase FtsI
936	murE,UDP-N-acetylmuramyl-tripeptide synthetase MurE
937	pdxB,erythronate-4-phosphate dehydrogenase
938	conserved hypothetical protein
939	conserved hypothetical protein
940	conserved hypothetical protein
941	etfB,electron transfer flavoprotein subunit beta
942	electron transfer flavoprotein, alpha subunit
943	ald,alanine dehydrogenase
944	ponA,penicillin binding protein 1A
946	conserved hypothetical protein
947	pilM,type IV pilus biogenesis protein PilM
948	pilN,type IV pilus biogenesis protein PilN
949	pilO,type IV pilus biogenesis protein PilO
950	pilP,type IV pilus biogenesis protein PilP
951	pilQ,type IV pilus biogenesis protein PilQ
952	aroK,shikimate kinase I
953	aroB,3-dehydroquinate synthase
954	DamX-related protein
955	uspA,universal stress protein UspA
956	ribF,riboflavin biosynthesis RibF
957	ileS,isoleucyl-tRNA synthetase
958	lspA,signal peptidase II
959	eda,2-dehydro-3-deoxy-phosphogluconate aldolase
960	LidA
961	conserved hypothetical protein
962	GTP-binding protein Era
963	recO,DNA repair protein RecO
964	conserved hypothetical protein
965	legL1,GalA protein type 1, 3 or 4
966	pdxJ,pyridoxine 5'-phosphate synthase
967	K00174 2-oxoglutarate ferredoxin oxidoreductase subunit alpha
968	korB,2-oxoglutarate ferredoxin oxidoreductase subunit beta
969	K06890
970	nitrilase
971	tldD,TldD protein
972	ychK,phosphoesterase
973	AMP-binding protein
974	mfd,transcription-repair coupling factor (superfamily II helicase)
976	K09760 DNA recombination protein RmuC
977	conserved hypothetical protein
978	conserved hypothetical protein
979	lig,DNA ligase
980	hbpA,extracellular solute-binding protein
981	K02033 peptide/nickel transport system permease protein
982	K02034 peptide/nickel transport system permease protein
983	dnaE,DNA polymerase III subunit alpha
984	conserved hypothetical protein
985	phosphoribose diphosphate:decaprenyl-phosphate phosphoribosyltransferase
986	LphB
987	capD,nucleoside-diphosphate sugar epimerase
988	conserved hypothetical protein
989	conserved hypothetical protein
990	conserved hypothetical protein
991	K03293 amino acid transporter, AAT family
992	K01510 apyrase
1014	conserved hypothetical protein
1087	transposase (01), TnpA
1088	transposase TnpA
1089	conserved hypothetical protein
1090	conserved hypothetical protein
1091	conserved hypothetical protein
1092	inner membrane protein
1093	conserved hypothetical protein
1094	conserved hypothetical protein
1095	K01129 dGTPase
1096	reverse transcriptase
3096	conserved hypothetical protein
1097	conserved hypothetical protein
1098	conserved hypothetical protein
1099	phage related integrase
1100	IS4 family transposase TnpA
1101	IS4 family transposase TnpA
1102	K03980 virulence factor
1103	nucleotidyltransferase PLUS glutamate rich protein GrpB PLUS ribosomal protein alanine acetyltransferase
1104	methyltransferase
1105	conserved hypothetical protein
1106	conserved hypothetical protein
1107	K01838 beta-phosphoglucomutase
1108	ctpA,conserved hypothetical protein
1109	chemiosmotic efflux system B protein C
1110	K07798 Cu(I)/Ag(I) efflux system membrane protein CusB
1111	K07787 Cu(I)/Ag(I) efflux system membrane protein CusA
1112	phbC,polyhydroxyalkanoic synthase
3097	conserved hypothetical protein
3098	conserved hypothetical protein
1113	proton transporter
1114	conserved hypothetical protein
1115	conserved hypothetical protein
1116	conserved hypothetical protein
1117	conserved hypothetical protein
1118	K07305 peptide-methionine (R)-S-oxide reductase
1119	conserved hypothetical protein
1120	transporter family protein
1121	conserved hypothetical protein
1122	conserved hypothetical protein
1123	conserved hypothetical protein
1127	conserved hypothetical protein
1141	K01506
1144	conserved hypothetical protein
3099	conserved hypothetical protein
1153	potB,conserved hypothetical protein
1155	K00540
1156	conserved hypothetical protein
1157	conserved hypothetical protein
1158	K01299 carboxypeptidase Taq
1159	conserved hypothetical protein
1160	conserved hypothetical protein
1161	conserved hypothetical protein
1162	K10778 AraC family transcriptional regulator, regulatory protein of adaptative response / methylated-DNA-
1163	conserved hypothetical protein
1164	conserved hypothetical protein
1165	amine oxidase
1166	conserved hypothetical protein
1167	K04103 indolepyruvate decarboxylase
1168	aminopeptidase
1169	lipase B
1170	conserved hypothetical protein
1171	permeases of drug/transporter
1172	conserved hypothetical protein
1173	phosphoribosyltransferase
1174	OmpA-like transmembrane domain-containing protein
1175	MFS transporter
1176	argE,acetylornithine deacetylase
1177	udk,uridine kinase
1178	conserved hypothetical protein
1179	K09767 hypothetical protein
1180	sensory box protein
1181	K06990
1182	K04069 pyruvate formate lyase activating enzyme
1183	conserved hypothetical protein
1184	K07126
1185	pilS,sensor protein PilS
1186	pilR,two component response regulator PilR
1187	conserved hypothetical protein
1188	alpha/beta fold family hydrolase
1189	Zn-dependent protease
1190	ribD,riboflavin biosynthesis protein RibD
1191	ribE,riboflavin synthase subunit alpha
1192	ribA,riboflavin biosynthesis protein RibA
1193	ribH,riboflavin synthase beta chain (6,7-dimethyl-8-ribityllumazine synthase)
1194	pyrG,CTP synthetase
1195	kdsA,2-dehydro-3-deoxyphosphooctonate aldolase
1196	conserved hypothetical protein
1197	outer membrane protein RomA
1198	comL,DNA uptake lipoprotein
1199	rdgC,recombination associated protein
1200	kup2,Kup system potassium uptake protein
1201	conserved hypothetical protein
1202	conserved hypothetical protein
1203	glycosy hydrolase family protein
1204	ThiJ/PfpI family protein
1205	hisI,bifunctional phosphoribosyl-AMP cyclohydrolase/phosphoribosyl-ATP pyrophosphatase protein
1206	K02500 cyclase
1207	hisA,phosphoribosylformimino-5-aminoimidazole carboxamide ribotide isomerase
1208	hisH,imidazole glycerol phosphate synthase subunit HisH
1209	K01089 imidazoleglycerol-phosphate dehydratase / histidinol-phosphatase
1210	hisC,histidinol-phosphate aminotransferase (imidazole acetol-phosphate transaminase)
1211	hisD,histidinol dehydrogenase
1212	hisG,ATP phosphoribosyltransferase
1213	conserved hypothetical protein
1214	cydA,cytochrome d ubiquinol oxidase subunit I
1215	cydB,cytochrome d ubiquinol oxidase, subunit II
1217	pyrE,orotate phosphoribosyltransferase
1218	K03704 cold shock protein (beta-ribbon, CspA family)
1219	conserved hypothetical protein
1220	conserved hypothetical protein
1221	K06075 MarR family transcriptional regulator, transcriptional regulator for hemolysin
1222	K06998
1223	K06998
1224	acetyltransferase
1225	amino acid transporter LysE
1226	IAA acetyltransferase/MarR transcriptional regulatory protein
1227	conserved hypothetical protein
1228	2-acylglycerophosphoethanolamine acyltransferase
1229	hemF,coproporphyrinogen III oxidase
1231	flgB,flagellar basal body rod protein FlgB
1232	flgC,flagellar basal body rod protein FlgC
1233	flgD,flagellar basal body rod modification protein
1234	flgE,flagellar hook protein FlgE
1235	flgF,flagellar basal body rod protein FlgF
1236	flgG,flagellar basal body rod protein FlgG
1237	flgH,flagellar basal body L-ring protein
1238	flgI,flagellar basal body P-ring protein
1239	flgJ,flagellar rod assembly protein/muramidase FlgJ
1240	flgK,flagellar hook-associated protein FlgK
1241	flgL,flagellar hook-associated protein FlgL
1242	conserved hypothetical protein
1246	umuD,SOS response transcriptional regulator
1283	conserved hypothetical protein
1284	conserved hypothetical protein
1285	TrkA family protein
1286	K00311 electron-transferring-flavoprotein dehydrogenase
1287	abcT3,ABC transporter ATP binding protein
1288	conserved hypothetical protein
1289	conserved hypothetical protein
1290	sfcA,malate dehydrogenase
3105	conserved hypothetical protein
1291	surE,stationary phase survival protein SurE
1292	K06194 lipoprotein NlpD
1293	rpoS,stationary phase specific sigma factor RpoS
1294	K00451 homogentisate 1,2-dioxygenase
1295	conserved hypothetical protein
1296	ruvC,Holliday junction resolvase
1297	ruvA,Holliday junction DNA helicase RuvA
1300	conserved hypothetical protein
1301	qseC,two component sensor kinase
1302	lrpR,DNA-binding response regulator
1303	ispZ,intracellular septation protein A
1304	K08307 membrane-bound lytic murein transglycosylase D
1305	K01069 hydroxyacylglutathione hydrolase
1306	K07115
1307	conserved hypothetical protein
1308	folD,bifunctional 5,10-methylene-tetrahydrofolate dehydrogenase/5,10-methylene-tetrahydrofolate cyclohydrolase
3106	conserved hypothetical protein
1309	K07288 uncharacterized membrane protein
1310	integral membrane protein
1311	oxidoreductase
1312	truA,tRNA pseudouridine synthase A
1313	trpF,N-(5'-phosphoribosyl)anthranilate isomerase
1314	K01696 tryptophan synthase beta chain
1315	trpA,tryptophan synthase subunit alpha
1316	glnS,glutamine tRNA synthetase
1317	cysS,cysteinyl-tRNA synthetase
1318	K07014
1319	conserved hypothetical protein
1320	legC1,coiled-coil-containing protein
1321	conserved hypothetical protein
1322	transposase
1323	conserved hypothetical protein
1324	conserved hypothetical protein
1325	conserved hypothetical protein
1326	K02454 general secretion pathway protein E
1327	K02453 general secretion pathway protein D
1328	oxidoreductase
1329	cyaA,adenylate cyclase 1 protein
1330	drug resistance transporter, Bcr/CflA
1331	multidrug resistance efflux pump
1332	frgA,siderophore biosynthetic enzyme FrgA
1333	frgA,siderophore biosynthetic enzyme FrgA
1334	conserved hypothetical protein
3107	conserved hypothetical protein
1335	legT,thaumatin domain-containing protein
1336	conserved hypothetical protein
1337	htrA,protease DO
1338	K05810 conserved hypothetical protein
1339	rluD,ribosomal large subunit pseudouridine synthase D, RluD
1340	K06168 bifunctional enzyme involved in thiolation and methylation of tRNA
1341	major facilitator transporter
1342	enhA,enhanced entry protein EnhA
1343	fliS,flagellar protein FliS
1344	fliD,flagellar hook associated protein 2 FliD
1345	conserved hypothetical protein
1346	fliC,flagellin
1347	accD,acetyl CoA carboxylase, carboxyltransferase, beta subunit
1348	folC,FolC bifunctional protein
1349	K03749 DedD protein
1350	dedE,colicin V
1351	K00969 nicotinate-nucleotide adenylyltransferase
1352	holA,DNA polymerase III, delta subunit
1353	rlpB,rare lipoprotein B
1354	leuS,leucyl-tRNA synthetase
1355	cutE,apolipoprotein N-acyltransferase
1356	L-lysine dehydrogenase
1357	K00128 aldehyde dehydrogenase (NAD+)
1358	K07516 3-hydroxyacyl-CoA dehydrogenase
1359	fadA,acetyl-CoA acetyltransferase
1360	conserved hypothetical protein
1362	sidG,SidG
1363	K07126
1364	inner membrane protein PLUS sensory box protein LssE
1366	xcpW,type II secretory pathway protein LspJ
1367	lspI,type II secretory pathway protein LspI
1368	xcpU,type II secretory pathway protein LspH
1369	lspG,type II secretory pathway protein LspG
1370	gspF,type II secretory pathway protein LspF
1371	glnA,glutamine synthetase
1372	conserved hypothetical protein
1373	K09861 hypothetical protein
1374	K01505 1-aminocyclopropane-1-carboxylate deaminase
1375	conserved hypothetical protein
1376	htpG,heat shock protein 90
1377	fis,conserved hypothetical protein
1378	lpxB,lipid-A-disaccharide synthase
1379	oxidoreductase
1380	rnhB,ribonuclease HII
1381	rodA,rod shape-determining protein RodA
1382	pbpA,penicillin binding protein 2
1383	K00783 hypothetical protein
1384	K09710 hypothetical protein
1385	K03305 proton-dependent oligopeptide transporter, POT family
1386	K01712 urocanate hydratase
1387	K01745 histidine ammonia-lyase
1388	K00154 coniferyl-aldehyde dehydrogenase
1389	K13775 citronellol/citronellal dehydrogenase
1390	rnhA,ribonuclease H
1391	dnaQ,DNA polymerase III, epsilon subunit
1392	conserved hypothetical protein
1393	enhanced entry protein EnhA
1394	conserved hypothetical protein
1395	iron-sulfur cluster insertion protein ErpA
1396	mnmA,tRNA-specific 2-thiouridylase MnmA
1397	K07040
1398	rpmF,50S ribosomal protein L32
1399	plsX,conserved hypothetical protein
1400	fabH,3-oxoacyl-(acyl carrier protein) synthase II FabH
1401	K00645
1402	fabG,3-oxoacyl-(acyl carrier protein) reductase
1403	acpP,acyl carrier protein
1404	fabF1,beta-ketoacyl-acyl carrier protein synthase II
1405	K07082
1406	tmk,thymidylate kinase
1407	holB,DNA polymerase III, delta prime subunit
1408	pilZ,type 4 fimbrial biogenesis protein PilZ
1409	K03424 TatD DNase family protein
1410	anhydro-N-acetylmuramic acid kinase
1411	major facilitator family transporter
1412	cmr,multidrug translocase MdfA, chloramphenicol resistance pump Cmr
1413	glycosyltransferase
1414	dolichol monophosphate mannose synthase
1415	licA,choline kinase
1416	K07501 hypothetical protein
1417	conserved hypothetical protein
1418	adk,adenylate kinase
1419	trxA3,thioredoxin
1420	glpD,glycerol-3-phosphate dehydrogenase
1421	K00864 glycerol kinase
1422	gltA,citrate synthase
1423	K00757 uridine phosphorylase
1425	K02469 DNA gyrase subunit A
1426	serC,phosphoserine aminotransferase
1427	serC,phosphoserine aminotransferase
1428	K00800 3-phosphoshikimate 1-carboxyvinyltransferase
1429	cmk,cytidylate kinase
1430	rpsA,30S ribosomal protein S1
1431	conserved hypothetical protein
1432	tetratricopeptide repeat protein
1433	K13017 UDP-3-keto-D-GlcNAcA aminotransferase
1434	pyrF,orotidine 5'-phosphate decarboxylase
1435	K07001
1436	K07124
1437	Tfp type 4 fimbrial pilin related signal peptide protein
1438	conserved hypothetical protein
1439	ubiA,4-hydroxybenzoate polyprenyltransferase
1440	conserved hypothetical protein
1441	FAD linked oxidase
1443	xapA,purine nucleoside phosphorylase
1446	cpxA,sensor histidine kinase CpxA
1447	cpxR,transcriptional regulatory protein CpxR
1449	K07042
1452	conserved hypothetical protein
1453	trpS,tryptophanyl-tRNA synthetase
1467	relA,GTP pyrophosphokinase
1469	yfdZ,aminotransferase
1473	secA,preprotein translocase subunit SecA
1476	conserved hypothetical protein
1482	bioB,biotin synthase
3108	conserved hypothetical protein
1491	conserved hypothetical protein
1492	K00924
1493	conserved hypothetical protein
1494	conserved hypothetical protein
1496	conserved hypothetical protein
1498	legC5,coiled-coil-containing protein
3109	conserved hypothetical protein
1503	conserved hypothetical protein
3110	conserved hypothetical protein
1504	conserved hypothetical protein
1505	pepN,aminopeptidase N
1506	conserved hypothetical protein
1508	oxidoreductase, short chain dehydrogenase/reductase
1509	rimI,GCN5-related N-acetyltransferase
1510	lpdA,dihydrolipoamide dehydrogenase
1512	aceF,dihydrolipoamide acetyltransferase
1513	aceE,pyruvate dehydrogenase subunit E1
3111	conserved hypothetical protein
1514	K03807 AmpE protein
1515	sodium/hydrogen antiporter
1516	K03642 rare lipoprotein A
1517	K07258 D-alanyl-D-alanine carboxypeptidase (penicillin-binding protein 5/6)
1518	K00824 D-alanine transaminase
1520	lipB,lipoyltransferase
1521	DedA/PAP2 domain-containing protein
1522	type I secretion system LssZ
1523	lipoprotein
1524	lssB,secretion system protein B
1525	K02022
1526	sensory box protein
1527	K00760 hypoxanthine phosphoribosyltransferase
1528	conserved hypothetical protein
1529	generic methyl-transferase
1530	pilB,(type IV) pilus assembly protein PilB
1531	pilC,(type IV) pilus assembly protein PilC
1532	pilD,type 4 (IV) prepilin-like protein leader peptide processing enzyme PilD
1533	CAAX amino terminal protease family protein
1534	conserved hypothetical protein
3112	conserved hypothetical protein
1535	K09773 hypothetical protein
1536	2-methylcitrate dehydratase
1537	K01659 2-methylcitrate synthase
1538	K06998
1539	conserved hypothetical protein
1540	ydgR,POT family peptide transport protein
1541	hemL,glutamate-1-semialdehyde aminotransferase
1542	rubR,rubredoxin-NAD reductase
1543	conserved hypothetical protein
1544	transport protein
1545	pcnB,poly(A) polymerase (PAP) (plasmid copy number protein)
3113	K00950 2-amino-4-hydroxy-6-hydroxymethyldihydropteridine diphosphokinase
1546	uspA,universal stress protein A
1547	GTP-binding protein EngA
1548	PQQ WD-40-like repeat-containing protein
1549	transmembrane protein
1550	hisS,histidyl-tRNA synthetase
1551	conserved hypothetical protein
1552	K02656 type IV pilus assembly protein PilF
1553	K06941 ribosomal RNA large subunit methyltransferase N
1554	ndk,nucleoside diphosphate kinase
1555	conserved hypothetical protein
1556	K06169 tRNA-(ms
1557	conserved hypothetical protein
1558	K03269 UDP-2,3-diacylglucosamine hydrolase
1559	minC,septum site determining protein MinC
1560	long chain fatty acid-CoA ligase
1561	artJ,arginine 3rd transport system periplasmic binding protein
1562	conserved hypothetical protein
1563	K01665 para-aminobenzoate synthetase component I
1564	K00161 pyruvate dehydrogenase E1 component subunit alpha
1565	acoB,pyruvate dehydrogenase E1 component, beta subunit
1566	K00627 pyruvate dehydrogenase E2 component (dihydrolipoamide acetyltransferase)
1567	potassium efflux system KefA
1568	merA1,mercuric reductase
1569	conserved hypothetical protein
1570	integral membrane protein
1571	thi3,thiamine biosynthesis protein NMT-1
1572	K03153 glycine oxidase
1573	thiG,thiazole synthase
1574	thiDE,phosphomethylpyrimidine kinase ThiD/thiamin-phosphate pyrophosphorylase fused protein ThiE
1575	sulfurylase ThiF
1576	3'-nucleotidase/nuclease
1577	tolB,TolB colicin import protein
1578	tolA,TolA colicin import membrane protein
1579	tolR,biopolymer transport protein TolR
1580	tolQ,biopolymer transport protein TolQ
1581	K07107
1582	ruvB,Holliday junction DNA helicase RuvB
1583	rpoE,RNA polymerase sigma E factor RpoE
3115	conserved hypothetical protein
1584	K06980
1585	K12262 cytochrome b561
1586	K00260 glutamate dehydrogenase
1587	conserved hypothetical protein
1588	K00135 succinate-semialdehyde dehydrogenase (NADP+)
1589	K01004 phosphatidylcholine synthase
1590	conserved hypothetical protein
3116	conserved hypothetical protein
1591	conserved hypothetical protein
1592	legC6,conserved hypothetical protein
1593	rplI,50S ribosomal protein L9
1594	membrane protein
1595	rpsR,30S ribosomal protein S18
1596	rpsF,30S ribosomal protein S6
3118	K03563 carbon storage regulator
1597	conserved hypothetical protein
1598	conserved hypothetical protein
1599	yfcX,enoyl CoA hydratase
1600	K00626 acetyl-CoA C-acetyltransferase
1602	conserved hypothetical protein
1603	legL2,leucine-rich repeat-containing protein
1604	phospholipase
1605	conserved hypothetical protein
1606	conserved hypothetical protein
1607	conserved hypothetical protein
1608	capP,phosphoenolpyruvate carboxylase
1609	MutT/NUDIX family protein
1610	proA,gamma-glutamyl phosphate reductase
1611	proB,gamma-glutamyl kinase
1612	MerR family transcriptional regulator
1613	transcriptional regulator SkgA, mercury resistance
1614	acetyltransferase
1615	yqkA,glutamate rich protein GrpB
1616	abcT3,conserved hypothetical protein
1617	uup,ABC transporter ATP-binding protein Uup, erythromycin resistance
1618	conserved hypothetical protein
1619	K01467 beta-lactamase
1620	ftsI4,cell division protein FtsI/penicillin binding protein 2
1621	conserved hypothetical protein
1622	conserved hypothetical protein
1623	conserved hypothetical protein
1624	K06176 tRNA pseudouridine synthase D
1626	conserved hypothetical protein
1627	copper efflux ATPase
1628	conserved hypothetical protein
1629	coenzyme F390 synthetase FtsA
1630	Zn-dependent hydrolase GumP
1632	K00648 3-oxoacyl-
1633	glycosyltransferase
1634	conserved hypothetical protein
1635	K06911
1636	K01061 carboxymethylenebutenolidase
1637	acetyltransferase
1638	polysaccharide deacetylase
1640	drug:proton antiporter
1641	conserved hypothetical protein
1642	predicted membrane protein
1643	acylaminoacyl peptidase
1644	sidB,SidB
1645	thrC,threonine synthase
1646	conserved hypothetical protein
1647	conserved hypothetical protein
1648	K12262 cytochrome b561
1649	conserved hypothetical protein
3119	signal peptide protein
1650	iolE,myo-inositol catabolism protein IolE
1651	iolD,myo-inositol catabolism protein IolD
1652	K03338 5-dehydro-2-deoxygluconokinase
1653	K00010 myo-inositol 2-dehydrogenase
1654	D-xylose-proton symporter
1655	conserved hypothetical protein
1656	lasB,class 4 metalloprotease
1657	conserved hypothetical protein
1658	K01482 dimethylargininase
1659	amino acid antiporter
1660	membrane protein
1661	legL3,leucine-rich repeat-containing protein
1662	conserved hypothetical protein
1663	conserved hypothetical protein
1664	conserved hypothetical protein
1665	K05367 penicillin-binding protein 1C
1666	K05367 penicillin-binding protein 1C
1667	K06894
1668	conserved hypothetical protein
1669	conserved hypothetical protein
1670	conserved hypothetical protein
1672	K01176 alpha-amylase
1673	conserved hypothetical protein
1674	K01176 alpha-amylase
1675	purN,phosphoribosylglycinamide formyltransferase
1676	purD,phosphoribosylamine-glycine ligase
1677	purF,amidophosphoribosyltransferase
1678	K01923 phosphoribosylaminoimidazole-succinocarboxamide synthase
1679	purQ,phosphoribosylformylglycinamidine synthase I
1680	purM,phosphoribosylaminoimidazole synthetase
1681	purL,phosphoribosylformylglycinamidine synthase
1682	conserved hypothetical protein
1683	dsbD,thiol:disulfide interchange protein DsbD
3120	conserved hypothetical protein
1684	dltE,short-chain dehydrogenase of various substrate specificities
1685	conserved hypothetical protein
1686	conserved hypothetical protein
1687	conserved hypothetical protein
3121	conserved hypothetical protein
1688	conserved hypothetical protein
1689	K02414 flagellar hook-length control protein FliK
1690	conserved hypothetical protein
1691	acnA,aconitate hydratase
1692	potE,amino acid transporter
1693	conserved hypothetical protein
1694	transposase IS630 family
1695	putA,bifunctional proline dehydrogenase/pyrroline-5-carboxylate dehydrogenase
1697	conserved hypothetical protein
1698	proQ,activator of osmoprotectant transporter ProP
1699	ubiG,3-demethylubiquinone-9 3-methyltransferase
1700	ung,uracil-DNA glycosylase
1701	legC3,kinectin 1 (kinesin receptor)
1702	conserved hypothetical protein
1703	umuC,SOS mutagenesis and repair UmuC protein
1704	umuD,SOS (error prone) mutagenesis protein UmuD
1705	K01295 glutamate carboxypeptidase
1706	astA,arginine N-succinyltransferase
1707	astD,succinylglutamic semialdehyde dehydrogenase
1708	astB,succinylarginine dihydrolase
1709	conserved hypothetical protein
1710	conserved hypothetical protein
1711	frr,ribosome recycling factor
1712	pyrH,uridylate kinase
1713	tsf,elongation factor Ts
1714	rpsB,30S ribosomal protein S2
1715	16 kD immunogenic protein
1716	conserved hypothetical protein
1717	conserved hypothetical protein
1718	conserved hypothetical protein
1719	map,methionine aminopeptidase
1720	glnD,protein-PII uridylyltransferase
1721	conserved hypothetical protein
1722	guaA,GMP synthase
1723	guaB,inosine-5'-phosphate dehydrogenase
1724	minD,septum site-determining protein (cell division inhibitor)
1726	fadE,acyl-CoA dehydrogenase
1727	hydrolase
1728	conserved hypothetical protein
1729	ugpC,sn-glycerol-3-phosphate transport, ATP binding protein
1730	K05815 sn-glycerol 3-phosphate transport system permease protein
1731	ugpA,sn-glycerol-3-phosphate transmembrane ABC transporter
1732	qor,quinone oxidoreductase
1733	K03281 chloride channel protein, CIC family
1734	K13503 anthranilate synthase
1735	gatC,glutamyl/tRNA (Gln) amidotransferase, C subunit
1736	gatA,aspartyl/glutamyl-tRNA amidotransferase subunit A
1737	gatB,aspartyl/glutamyl-tRNA amidotransferase subunit B
1738	conserved hypothetical protein
1740	gidA,conserved hypothetical protein
1741	conserved hypothetical protein
1742	conserved hypothetical protein
3123	conserved hypothetical protein
1743	fis,fis transcriptional activator
1744	ydiC,HesB family protein
1745	NifU family iron binding protein
1746	iscS,cysteine desulfurase NifS
1747	K02533 tRNA/rRNA methyltransferase
1748	suhB,inositol-1-monophosphatase
1749	sppA,signal peptide peptidase
1750	clpB,endopeptidase Clp ATP-binding chain B (ClpB)
1751	conserved hypothetical protein
1752	conserved hypothetical protein
1753	mpl,UDP-N-acetylmuramate:L-alanyl-gamma-D-glutamyl-meso-diaminopimelate ligase
1754	conserved hypothetical protein
1755	transmembrane protein
1756	fliJ,flagellar protein FliJ
1757	fliI,flagellum-specific ATP synthase FliI
1758	fliH,flagellar assembly protein FliH
1759	fliG,flagellar motor switch protein FliG
1760	fliF,flagellar MS-ring protein
1761	fliE,flagellar hook-basal body complex protein FliE
1762	fleR,sigma 54-dependent response regulator
1763	flrB,sensor kinase HydH
1764	ATPase associated with chromosome architecture
1765	lolA,outer membrane lipoprotein carrier protein
1766	ftsK,conserved hypothetical protein
1767	trxB,thioredoxin reductase
1768	aat,leucyl/phenylalanyl-tRNA--protein transferase
1769	rhodanese domain-containing protein
1770	infA,translation initiation factor IF-1
1771	pmbA,peptide maturation protein PmbA
1772	conserved hypothetical protein
1773	eukaryotic small stress protein PASs1
1774	rir1,ribonucleotide-diphosphate reductase subunit alpha
1775	nrdB,ribonucleotide-diphosphate reductase subunit beta
1776	conserved hypothetical protein
1777	lysU,lysine tRNA synthetase
1778	prfB,peptide chain release factor 2
1779	conserved hypothetical protein
1780	motB,flagellar motor protein MotD
1781	motC,flagellar motor protein
1782	fliA,flagellar biosynthesis sigma factor
1783	K04562 flagellar biosynthesis protein FlhG
1784	flhF,flagellar biosynthesis regulator FlhF
1785	flhA,flagellar biosynthesis protein FlhA
1786	flhB,flagellar biosynthetic protein FlhB
1787	fliR,flagellar biosynthetic protein FliR
1788	fliQ,flagellar biosynthetic protein FliQ
1789	fliP,flagellar biosynthetic protein FliP
3125	fliO,flagellar assembly protein FliO
1790	K02417 flagellar motor switch protein FliN/FliY
1791	fliM,flagellar motor switch protein FliM
1792	conserved hypothetical protein
1793	oxidoreductase (L-gululonolactone oxidase)
1794	dltE,short-chain dehydrogenase of various substrate specificities
1795	LysR family transcriptional regulator
1796	lysR,transcriptional regulator
1797	conserved hypothetical protein
1798	conserved hypothetical protein
1799	conserved hypothetical protein
1800	K01872 alanyl-tRNA synthetase
1801	recX,recombination regulator RecX
1802	recA,recombinase A
1803	conserved hypothetical protein
1804	K03743
1806	mutS,DNA mismatch repair protein MutS
1807	outer membrane protein
1808	K09800 hypothetical protein
1809	hemB,delta-aminolevulinic acid dehydratase
1810	conserved hypothetical protein
1811	K06076 long-chain fatty acid transport protein
1812	lysC,bifunctional aspartate kinase/diaminopimelate decarboxylase protein
1814	ATP-dependent DNA helicase (UvrD/Rep helicase)
1815	mrp,ATPase
1816	conserved hypothetical protein
1817	oxyR,hydrogen peroxide-inducible genes activator OxyR
1818	major facilitator family transporter
1819	conserved hypothetical protein
1820	lpxK,tetraacyldisaccharide 4'-kinase
1821	msbA,lipid A export ATP-binding/permease MsbA
1822	conserved hypothetical protein
1823	pyrD,dihydroorotate dehydrogenase 2
1824	conserved hypothetical protein
1825	conserved hypothetical protein
1826	caiA,acyl-CoA dehydrogenase
1827	atoB,acyl CoA C-acetyltransferase
1828	conserved hypothetical protein
1829	K01969 3-methylcrotonyl-CoA carboxylase beta subunit
1830	K13766 methylglutaconyl-CoA hydratase
1831	K01968 3-methylcrotonyl-CoA carboxylase alpha subunit
1832	mvaB,hydroxymethylglutaryl-CoA lyase
1833	K01907 acetoacetyl-CoA synthetase
1834	conserved hypothetical protein
1835	metN,DL-methionine transporter ATP-binding subunit
1836	metI,ATP binding protein, permease protein
1837	nlpA,D-methionine transport system substrate-binding protein
1838	coiled coil domain-containing protein
1840	SAM-dependent methyltransferase
1841	K03273 D-glycero-D-manno-heptose 1,7-bisphosphate phosphatase
1842	glyS,glycyl tRNA synthetase, beta subunit
1843	glyQ,glycyl-tRNA synthetase subunit alpha
1844	com1,27 kDa outer membrane protein
1845	uvrD,DNA-dependent helicase II
1846	pip,proline iminopeptidase
1847	dtd,D-tyrosyl-tRNA(Tyr) deacylase
1848	vacJ,lipoprotein VacJ-like
1849	gshB,glutathione synthetase
1850	K01919 glutamate--cysteine ligase
1851	ABC transporter permease
1852	conserved hypothetical protein
1853	glpE,thiosulfate sulfurtransferase
1854	conserved hypothetical protein
1855	alkaline phosphatase
1856	udk,uridine kinase
1857	fabI,enoyl reductase
1858	ppiD,conserved hypothetical protein
1859	hubB,conserved hypothetical protein
1860	lon,DNA-binding ATP-dependent protease La
1861	clpX,ATP-dependent protease ATP-binding subunit ClpX
1862	clpP,ATP-dependent Clp protease proteolytic subunit
1863	tig,trigger factor
1864	site specific recombinase, phage integrase
1865	K06158 ATP-binding cassette, sub-family F, member 3
1866	rnc,ribonuclease III
1867	transmembrane protein
1868	signal peptidase I (LepB-1)
1869	lepA,GTP-binding protein LepA
1870	K08305 membrane-bound lytic murein transglycosylase B
1871	K02461 general secretion pathway protein L
1872	yghD,conserved hypothetical protein
1873	conserved hypothetical protein
1874	K01129 dGTPase
1875	conserved hypothetical protein
1876	gloA,lactoylglutathione lyase
1877	conserved hypothetical protein
1878	conserved hypothetical protein
3127	conserved hypothetical protein
1879	K01512 acylphosphatase
1880	conserved hypothetical protein
1881	K06131 cardiolipin synthase
1882	lipase
1883	leucine-rich repeat-containing protein
1884	conserved hypothetical protein
1885	conserved hypothetical protein
1886	major facilitator family transporter
1887	chloride channel protein (voltage gated)
1888	chloride channel protein (voltage gated)
1889	conserved hypothetical protein
1890	ychJ,conserved hypothetical protein
1891	K03455 monovalent cation:H+ antiporter-2, CPA2 family
1892	K03924 MoxR-like ATPase
1893	conserved hypothetical protein
1895	conserved hypothetical protein
1896	conserved hypothetical protein
1897	hydrolase
1898	integral membrane protein
1899	ectonucleoside triphosphate diphosphohydrolase I
1900	K09906 hypothetical protein
1901	conserved hypothetical protein
1902	gst,glutathione S-transferase
1903	conserved hypothetical protein
1904	K01286 D-alanyl-D-alanine carboxypeptidase
1905	gltX,glutamyl-tRNA synthetase
1906	K07678 two-component system, NarL family, sensor histidine kinase BarA
1907	K00850 6-phosphofructokinase
1908	pilE,fimbrial protein, type IV pilin, PilE
1909	pilE,Tfp pilus assembly protein, major type IV pilin class A
1910	bolA,regulator of murein genes BolA
1911	amino acid antiporter
1912	conserved hypothetical protein
1913	kdsB,3-deoxy-manno-octulosonate cytidylyltransferase
1914	lpxK,tetraacyldisaccharide-1-P-4'-kinase
1915	glycoprotease (O-sialoglycoprotein endopeptidase)
1916	K03722 ATP-dependent DNA helicase DinG
1917	K05524 ferredoxin
1918	conserved hypothetical protein
1919	conserved hypothetical protein
1923	conserved hypothetical protein
1924	conserved hypothetical protein
1925	indA,conserved hypothetical protein
1926	conserved hypothetical protein
1927	conserved hypothetical protein
3128	conserved hypothetical protein
1928	conserved hypothetical protein
1929	K07154
1931	methoxymalonyl CoA synthase
1932	pyoverdine biosynthesis regulatory gene SyrP-like
1933	coenzyme F390 synthetase
1934	polyketide synthase, type I
1935	peptide synthetase
1936	K00257
1937	K00257
1938	K00074 3-hydroxybutyryl-CoA dehydrogenase
1939	conserved hypothetical protein
1940	conserved hypothetical protein
1941	3',5'-cyclic nucleotide phosphodiesterase
1942	transcriptional regulator LuxR
1944	conserved hypothetical protein
1945	leucine-rich repeat-containing protein
1946	conserved hypothetical protein
1947	sec7,guanine nucleotide exchange protein
1948	K07029
1949	K01120 3',5'-cyclic-nucleotide phosphodiesterase
1950	legC4,conserved hypothetical protein
1951	conserved hypothetical protein
1952	permease
1953	chloromuconate cycloisomerase
1955	legL5,leucine-rich repeat-containing protein
1957	conserved hypothetical protein
1958	conserved hypothetical protein
1959	conserved hypothetical protein
1960	K03767 peptidyl-prolyl cis-trans isomerase A (cyclophilin A)
1961	conserved hypothetical protein
1962	conserved hypothetical protein
1963	conserved hypothetical protein
1964	conserved hypothetical protein
1965	conserved hypothetical protein
1966	TetR family transcriptional regulator
1967	conserved hypothetical protein
1968	conserved hypothetical protein
1969	conserved hypothetical protein
1970	K00799 glutathione S-transferase
1971	organic hydroperoxide resistance protein OsmC, redox protein, regulator of sulfide bond formation
1972	conserved hypothetical protein
1973	conserved hypothetical protein
1974	major outer membrane protein
1976	legG1,UVB-resistance protein UVR8
1977	ThiJ/PfpI family intracellular protease
1978	teichoic acid biosynthesis protein
1979	conserved hypothetical protein
3130	conserved hypothetical protein
1980	conserved hypothetical protein
1981	3-hydroxy-3-methylglutaryl coenzyme A reductase-like protein
1982	hyuE,hydantoin racemase
1983	gad,guanine aminohydrolase
1984	conserved hypothetical protein
1985	K08296 phosphohistidine phosphatase
1986	dihydrofolate reductase
1987	K07136
1988	conserved hypothetical protein
1989	conserved hypothetical protein
1990	conserved hypothetical protein
1991	polysaccharide deacetylase
1992	K08304 membrane-bound lytic murein transglycosylase A
1993	conserved hypothetical protein
1994	conserved hypothetical protein
1995	hisC2,histidinol-phosphate aminotransferase
1996	phs,pterin 4 alpha carbinolamine dehydratase
1997	secF,preprotein translocase subunit SecF
1998	secD,preprotein translocase subunit SecD
1999	yajC,transmembrane protein YajC, preprotein translocase subunit
2000	tgt,queuine tRNA-ribosyltransferase
2001	queA,S-adenosylmethionine:tRNA ribosyltransferase-isomerase
2002	conserved hypothetical protein
2003	uup-A,ABC transporter ATP binding protein
2004	K06985 aspartyl protease family protein
2005	K07567 TdcF protein
2006	spoT,guanosine-3,5-bis(diphosphate)-3-pyrophosphohydrolase
2007	rpoZ,RNA polymerase omega subunit
2008	gmk,guanylate kinase
2009	conserved hypothetical protein
2010	rph,ribonuclease PH
2011	pilT,twitching motility protein PilT
2012	K06997
2013	proC,pyrroline-5-carboxylate reductase
2014	K02221 YggT family protein
2015	conserved hypothetical protein
3131	conserved hypothetical protein
2016	K01362
2017	oruR,transcriptional regulator OruR
2018	oruR,transcriptional regulator OruR
2019	ahcY,S-adenosyl-L-homocysteine hydrolase
2020	metK,S-adenosylmethionine synthetase
2021	K01956 carbamoyl-phosphate synthase small subunit
2022	dnaJ,chaperone protein DnaJ
2023	dnaK,molecular chaperone DnaK
2024	grpE,heat shock protein GrpE
2025	dhs1,2-keto-3-deoxy-D-arabino-heptulosonate 7-phosphate synthase
2026	hemE,uroporphyrinogen decarboxylase
2027	K01633 dihydroneopterin aldolase
2028	K03591 cell division protein FtsN
2029	argS,arginyl-tRNA synthetase
2030	perM,predicted permease
2031	recG,ATP-dependent DNA helicase RecG
2032	cation efflux family protein
2034	Zip family protein
2035	K06287 septum formation protein
2036	eno,phosphopyruvate hydratase
2037	K05589 cell division protein FtsB
2038	K00869 mevalonate kinase
2039	K01597 diphosphomevalonate decarboxylase
2040	K10026 queuosine biosynthesis protein QueE
2041	outer membrane protein
2042	pal,peptidoglycan-associated lipoprotein precursor
2043	conserved hypothetical protein
2044	conserved hypothetical protein
2045	conserved hypothetical protein
2046	conserved hypothetical protein
2047	conserved hypothetical protein
2048	conserved hypothetical protein
2049	conserved hypothetical protein
2050	K01823 isopentenyl-diphosphate delta-isomerase
2051	K00054 hydroxymethylglutaryl-CoA reductase
2052	conserved hypothetical protein
2053	integrase
2054	protein of unknown function DUF1016
2055	conserved hypothetical protein
2056	K03762 MFS transporter, MHS family, proline/betaine transporter
2057	conserved hypothetical protein
2058	lipolytic enzyme
2059	conserved hypothetical protein
3132	conserved hypothetical protein
3133	conserved hypothetical protein
2060	conserved hypothetical protein
2061	K01534 Cd2+/Zn2+-exporting ATPase
3135	conserved hypothetical protein
2062	cadA,cadmium translocating P-type ATPase CadA
2063	helA,HelA protein
2064	helB,cation efflux system HelB
2065	helC,cobalt/zinc/cadmium efflux RND transporter outer membrane protein
2066	phage repressor
2067	lvrA,vir region protein
2068	lvrC,vir region protein
2069	conserved hypothetical protein
2070	conserved hypothetical protein
2071	conserved hypothetical protein
2072	conserved hypothetical protein
2073	conserved hypothetical protein
2074	conserved hypothetical protein
2075	conserved hypothetical protein
2076	conserved hypothetical protein
2077	conserved hypothetical protein
2078	conserved hypothetical protein
2079	conserved hypothetical protein
2080	membrane protein
2081	conserved hypothetical protein
2082	conserved hypothetical protein
2083	conserved hypothetical protein
2084	conserved hypothetical protein
2085	membrane protein
3136	conserved hypothetical protein
3137	conserved hypothetical protein
2086	conjugative coupling factor TraD
2087	conserved hypothetical protein
2088	conserved hypothetical protein
2089	conserved hypothetical protein
2090	conserved hypothetical protein
3138	conserved hypothetical protein
2091	antirestriction protein
2092	,hypothetical protein
2093	4-diphosphocytidyl-2-methyl-D-erithritol synthase
2094	dam,DNA adenine methylase
2095	intD,prophage dlp12 integrase
2096	phage repressor
2097	conserved hypothetical protein
2098	major facilitator family transporter
2100	ABC transporter, ATP binding transmembrane protein
2103	ABC transporter, ATP binding transmembrane protein
2104	ATP-binding transmembrane ABC transporter
2105	D-xylose reductase III
2108	MazG (nucleoside triphosphate pyrophosphohydrolase)
2109	transposase Tn5
2110	transposase Tn5
2111	reverse transcriptase
2112	conserved hypothetical protein
2113	conserved hypothetical protein
2114	4-diphosphocytidyl-2-methyl-D-erithritol synthase
2115	dam,DNA adenine methylase
2116	conserved hypothetical protein
2117	conserved hypothetical protein
2118	conserved hypothetical protein
2120	traG,conserved hypothetical protein
2121	traH,conserved hypothetical protein
3139	traF,sex pilus assembly TraF, thiol-disulfide isomerase and thioredoxins
2122	traF,pilus assembly protein TraF
2123	traN,conjugal transfer mating pair stabilization protein TraN
2124	K12059 conjugal transfer pilus assembly protein TrbC
2125	traU,conserved hypothetical protein
2126	K12061 conjugal transfer pilus assembly protein TraW
2127	traC,conserved hypothetical protein
2128	traV,conjugative transfer: assembly
2129	K12065 conjugal transfer pilus assembly protein TraB
2130	K12066 conjugal transfer pilus assembly protein TraK
2131	K12067 conjugal transfer pilus assembly protein TraE
3140	K12068 conjugal transfer pilus assembly protein TraL
2132	fimbrial protein precursor-like
3141	csrA,carbon storage regulator RsmA
2133	lvrA,LvrA
2134	prophage repressor CI-like
2135	conserved hypothetical protein
2137	K07304 peptide-methionine (S)-S-oxide reductase
2138	K07305 peptide-methionine (R)-S-oxide reductase
2139	phosphatidoglycerophosphate synthase
2140	merA1,mercuric reductase
2142	sterol desaturase
3142	conserved hypothetical protein
3143	conserved hypothetical protein
2143	transmembrane protein
2144	conserved hypothetical protein
2145	conserved hypothetical protein
3144	conserved hypothetical protein
2146	conserved hypothetical protein
2147	conserved hypothetical protein
2148	K07305 peptide-methionine (R)-S-oxide reductase
2150	recG,ATP dependent DNA helicase-like
2151	transposase
2152	phage AbiD protein
2153	IS4 family transposase TnpA
2155	transposase (ISmav2)
2156	IS4 family transposase Tn5
2157	cspC,cold shock protein
2158	dbpA,ATP-dependent RNA helicase DbpA
2159	cobalt zinc cadmium cation transporter
3145	conserved hypothetical protein
2160	conserved hypothetical protein
2161	kup2,Kup system potassium uptake protein
2163	conserved hypothetical protein
2164	conserved hypothetical protein
2165	conserved hypothetical protein
2166	legA6,ankyrin 3
2167	sensory box/GGDEF family protein
2168	K03762 MFS transporter, MHS family, proline/betaine transporter
2169	chemiosmotic efflux system protein A (CzcA)
2170	chemiosmotic efflux system protein B
2171	chemiosmotic efflux system protein C (CzcC)
2172	legK2,calmodulin-dependent protein kinase
2173	LysR family transcriptional regulator
2174	K00275 pyridoxamine 5'-phosphate oxidase
2175	MarR family transcriptional regulator
2176	glucose-1-dehydrogenase, (3-oxoacyl-(acyl carrier protein) reductase)
3146	conserved hypothetical protein
2177	conserved hypothetical protein
2178	F-box protein
2179	citB,response regulator containing a CheY-like receiver domain and an HTH DNA-binding domain
2180	response regulator TutC
2181	conserved hypothetical protein
2182	conserved hypothetical protein
2184	conserved hypothetical protein
2186	K05593 aminoglycoside 6-adenylyltransferase
2187	abcT3,multidrug resistance ABC transporter ATP-binding protein
2189	conserved hypothetical protein
2190	conserved hypothetical protein
2191	conserved hypothetical protein
2192	K13652 AraC family transcriptional regulator
2193	conserved hypothetical protein
2194	conserved hypothetical protein
2195	conserved hypothetical protein
2196	CrtF (hydroxyneurosporene (C20) methyltransferase)
2197	pmtA,conserved hypothetical protein
2198	Sid related protein-like
2199	Sid related protein-like
2200	conserved hypothetical protein
2201	Sid -like protein
2202	Sid related protein-like
2203	conserved hypothetical protein
2204	chitinase domain-containing protein
2205	K00499 choline monooxygenase
2206	conserved hypothetical protein
2207	mreB,rod shape-determining protein MreB
2208	K02237 competence protein ComEA
2209	dapE,conserved hypothetical protein
2210	murG,UDP-N-acetylglucosamine--N-acetylmuramyl-(pentapeptide) pyrophosphoryl-undecaprenol N-acetylglucosamine transferase
2211	K00767 nicotinate-nucleotide pyrophosphorylase (carboxylating)
2212	Na/H antiporter
2213	K01007 pyruvate, water dikinase
2214	K01442 choloylglycine hydrolase
2216	K03321 sulfate permease, SulP family
2217	purB,adenylosuccinate lyase
2218	nadB,L-aspartate oxidase
2219	nadA,quinolinate synthetase
2220	conserved hypothetical protein
2221	araJ,MFS transporter, PAT family, beta-lactamase induction signal transducer AmpG
2222	mip,macrophage infectivity potentiator
2224	sdhL,L-serine dehydratase
2225	conserved hypothetical protein
2226	alginate O-acetyltransferase AlgI
2227	conserved hypothetical protein
2229	pksJ,polyketide synthase, type I
3147	conserved hypothetical protein
2231	ygjT,drug efflux protein
2232	IcmL-like
2233	ibpA,global stress protein GspA
2234	K13993 HSP20 family protein
2235	sulfate transporter
2236	K01673 carbonic anhydrase
3148	conserved hypothetical protein
2237	K01750 ornithine cyclodeaminase
2238	conserved hypothetical protein
2239	K03305 proton-dependent oligopeptide transporter, POT family
2240	K03305 proton-dependent oligopeptide transporter, POT family
2241	conserved hypothetical protein
2242	conserved hypothetical protein
2243	replication factor C subunit (activator I)
2244	conserved hypothetical protein
2245	alginate O-acetylation protein AlgJ
2246	alginate O-acetylation protein
2247	conserved hypothetical protein
2248	conserved hypothetical protein
2249	conserved hypothetical protein
2250	zinc binding dehydrogenase
2251	K06910
2252	conserved hypothetical protein
2253	conserved hypothetical protein
2254	bcp,acetylpolyamine aminohydolase
2255	hemin binding protein Hbp
2256	K07071
2257	legA2,ankyrin repeat-containing protein
2259	chitinase domain-containing protein
2260	K00499 choline monooxygenase
2261	conserved hypothetical protein
2262	conserved hypothetical protein
2263	conserved hypothetical protein
2264	K07126
2265	conserved hypothetical protein
2266	UVB-resistance protein UVR8
2267	conserved hypothetical protein
2268	isovaleryl CoA dehydrogenase
2269	K01966 propionyl-CoA carboxylase beta chain
2270	K00648 3-oxoacyl-
2271	saframycin Mx1 synthetase B
2272	K01897 long-chain acyl-CoA synthetase
2274	fabG,3-oxoacyl reductase
2275	fabH,3-oxoacyl-(acyl carrier protein) synthase III FabH
2276	K02078 acyl carrier protein
2277	K08154 MFS transporter, DHA1 family, 2-module integral membrane pump EmrD
2278	sterol desaturase
2279	K04561 nitric-oxide reductase, cytochrome b-containing subunit I
2280	abcT3,multidrug ABC transporter ATP-binding protein
2281	transmembrane protein
2282	conserved hypothetical protein
2283	dipeptidyl aminopeptidase/acylaminoacyl peptidase
2284	conserved hypothetical protein
2285	conserved hypothetical protein
2286	upp,uracil phosphoribosyltransferase
2287	conserved hypothetical protein
2288	dctA,C4-dicarboxylate transport protein
2289	conserved hypothetical protein
2290	K03975 membrane-associated protein
2291	conserved hypothetical protein
2292	glutamine amidotransferase, class I
2293	K00100
2294	K00155
2295	K01915 glutamine synthetase
2296	conserved hypothetical protein
2297	K09930 hypothetical protein
2298	conserved hypothetical protein
[truncated: 948 more rows]
