# Supplementary material for: Comparative Genomics Reveal That Host-Innate Immune Responses Influence the Clinical Prevalence of Legionella pneumophila Serogroups
Source: PLoS One. 2013 Jun 27;8(6):e67298. doi: 10.1371/journal.pone.0067298 (PMC3694923; doi:10.1371/journal.pone.0067298)
Supplement: Table S4 — Comparison of non-Sg1 core with the Sg1 core. (XLS) [file pone.0067298.s006.xls]

## Sheet: Sheet1
Table S4:
non-Sg1 Core	Description	% Homology to Sg1 Core		Description
381	rpmJ,50S ribosomal protein L36	0		not available
3075	conserved hypothetical protein	0		not available
1100	IS4 family transposase TnpA	0		not available
1307	conserved hypothetical protein	0		not available
2883	conserved hypothetical protein	0		not available
89	integral membrane protein	0		not available
1149	conserved hypothetical protein	0		not available
542	conserved hypothetical protein	19	lpg2509	SdeD
3096	conserved hypothetical protein	22	lpg1326	hypothetical protein
461	conserved hypothetical protein	23	lpg0016	hypothetical protein
3154	conserved hypothetical protein	23	pyrG	CTP synthase PyrG
2227	conserved hypothetical protein	24	mutS	DNA mismatch repair protein MutS
2594	conserved hypothetical protein	24	sppA	signal peptide peptidase
917	conserved hypothetical protein	25	rpS7	30S ribosomal protein S7
1360	conserved hypothetical protein	25	lpg1301	oxidoreductase
2125	traU,conserved hypothetical protein	25	lpg2886	ExsB protein
2470	mdcA,malonate decarboxylase alpha subunit	25	lpg1664	penicillin binding protein 1C, peptidoglycan biosynthesis
1362	sidG,SidG	26	lpg2718	hypothetical protein
184	IS4 family transposase TnpA	27	lpg2406	hypothetical protein
853	glycosyl transferase family 2	27	pepO	metallopeptidase PepO, peptidase, M13 family
1633	glycosyltransferase	27	ffh	signal recognition particle protein Ffh
2153	IS4 family transposase TnpA	27	lpg2406	hypothetical protein
2462	conserved hypothetical protein	27	lpg1402	deoxyribonuclease TatD
1026	cebC,chemiosmotic efflux system B protein C	27	pksJ	polyketide synthase, type I
1096	reverse transcriptase	28	lpg0779	glycosyltransferase
2869	legU2,UBOX-containing protein	28	lpg1803	hypothetical protein
1245	conserved hypothetical protein	28	lpg1379	urocanate hydratase
792	conserved hypothetical protein	29	legA11	ankyrin repeat-containing protein
1109	chemiosmotic efflux system B protein C	29	nrdA	ribonucleoside-diphosphate reductase, alpha subunit
2088	conserved hypothetical protein	29	ppiD	peptidyl prolyl cis-trans isomerase D
2123	traN,conjugal transfer mating pair stabilization protein TraN	29	lpg0002	DNA polymerase III beta chain
246	K06876	30	lpg0599	poly-beta-hydroxybutyrate polymerase
1101	IS4 family transposase TnpA	30	leuS	leucyl tRNA synthetase
1989	conserved hypothetical protein	30	lpg2691	cation transporting ATPase PacS
101	multidrug resistance protein	31	lpg1665	hypothetical protein
597	pyrB,aspartate carbamoyltransferase catalytic subunit	31	xapA	xanthosine phosphorylase
1717	conserved hypothetical protein	31	dnaE	DNA polymerase III, alpha subunit
1963	conserved hypothetical protein	31	amiC	amidase, 6-aminohexanoate-cyclic-dimer hydrolase
3133	conserved hypothetical protein	31	fadB	3-hydroxyacyl CoA dehydrogenase oxidoreductase protein/
2127	traC,conserved hypothetical protein	31	lpg0989	Type IV secretory protein VirB4 components
3143	conserved hypothetical protein	31	lpg1479	potassium efflux system KefA
2331	acpD,hypothetical protein	31	lpg2538	hypothetical protein
2599	conserved hypothetical protein	31	lpg2876	arsenite efflux protein ArsB
2812	nuoN,NADH dehydrogenase subunit N	31	lpg1899	transmembrane protein
183	IS4 family transposase TnpA	31	icmB	IcmB (DotO)
446	zwf,glucose-6-phosphate 1-dehydrogenase	32	lpg2433	hypothetical protein
701	conserved hypothetical protein	32	metC	cystathionine beta-lyase
766	conserved hypothetical protein	32	lpg0771	hypothetical protein
1629	coenzyme F390 synthetase FtsA	32	lpg1938	coenzyme F390 synthetase
1946	conserved hypothetical protein	32	lpg0969	hypothetical protein
1976	legG1,UVB-resistance protein UVR8	32	lpg2313	hypothetical protein
2481	conserved hypothetical protein	32	icmL	IcmL (DotI)
2619	transposase (resolvase, DNA invertase)	32	ycf24	ABC transporter, permease
2957	tynA,tyramine oxidase	32	lpg2555	hypothetical protein
120	conserved hypothetical protein	33	lpg2654	GTP binding protein
228	ABC sugar transporter, permease	33	lpg2877	hypothetical protein
268	amino acid permease family protein	33	lpg2388	amino acid permease
628	K06879 7-cyano-7-deazaguanine reductase	33	glpD	glycerol-3-phosphate dehydrogenase
779	K01845 glutamate-1-semialdehyde 2,1-aminomutase	33	hemL	glutamate-1-semialdehyde-2,1-aminomutase
796	dehydrogenase	33	merA1	mercuric reductase
846	transposase IS4	33	lpg1141	spermidine/putrescine ABC transporter, ATP-binding protein PotA
850	starch synthase	33	lpg2866	primosomal protein N'
851	conserved hypothetical protein	33	lpg2579	hypothetical protein
1108	ctpA,conserved hypothetical protein	33	lpg1024	copper efflux ATPase
1144	conserved hypothetical protein	33	lpg2246	hypothetical protein
1320	legC1,coiled-coil-containing protein	33	lpg2888	hypothetical protein
1615	yqkA,glutamate rich protein GrpB	33	lpg2192	small HspC2 heat shock protein
2054	protein of unknown function DUF1016	33	lpg1145	hypothetical protein
2087	conserved hypothetical protein	33	sidA	SidA
2095	intD,prophage dlp12 integrase	33	lpg2053	hypothetical protein
2415	conserved hypothetical protein	33	lpg2228	3-oxoacyl-(acyl carrier protein) synthase III
1956	conserved hypothetical protein	33	lpg2761	hypothetical protein
1458	conserved hypothetical protein	33	lpg0652	major facilitator family transporter
82	conserved hypothetical protein	34	lpg1587	hypothetical thiol-disulfide isomerase and thioredoxins family
191	conserved hypothetical protein	34	lpg0160	hypothetical protein
214	conserved hypothetical protein	34	lpg0053	transferase enzyme
776	conserved hypothetical protein	34	gyrB	DNA gyrase subunit B
777	GCN5-related N-acetyltransferase	34	sclB	tail fiber protein
1693	conserved hypothetical protein	34	ppiD	peptidyl prolyl cis-trans isomerase D
2446	conserved hypothetical protein	34	lpg1623	hydrogenase
350	rplK,50S ribosomal protein L11	35	lpg2111	peptide methionine sulfoxide reductase
547	conserved hypothetical protein	35	pilT	twitching motility protein PilT
606	aas,conserved hypothetical protein	35	lpg2691	cation transporting ATPase PacS
852	,hypothetical protein	35	lpg2514	outer membrane efflux protein (RND multidrug efflux)
965	legL1,GalA protein type 1, 3 or 4	35	legLC8	leucine-rich repeat- and coiled coil-containing protein
1166	conserved hypothetical protein	35	lpg0245	NAD-glutamate dehydrogenase
1609	MutT/NUDIX family protein	35	lpg2872	(di)nucleoside polyphosphate hydrolase
1880	conserved hypothetical protein	35	sidC	SidC, interaptin
2053	integrase	35	rpsN	30S ribosomal protein S14
2109	transposase Tn5	35	cyaA	adenylate cyclase 1 protein
2144	conserved hypothetical protein	35	lpg0675	hypothetical protein
2225	conserved hypothetical protein	35	maeA	malate dehydrogenase (NAD-linked), malic enzyme
2265	conserved hypothetical protein	35	cutE	apolipoprotein N-acyltransferase
2437	K03594 bacterioferritin	35	lpg1656	hypothetical protein
2618	conserved hypothetical protein	35	lpg1498	hypothetical protein
2829	lepA,interaptin	35	lpg0247	hypothetical protein
2958	K01289 carboxypeptidase	35	lpg2637	hypothetical protein
110	aatA,aspartate aminotransferase A	36	lpg2532	aspartate aminotransferase
788	,hypothetical protein	36	lpg0635	melitin resistance protein
790	K01654 N-acetylneuraminate synthase	36	neuB	N-acetylneuraminic acid synthetase
954	DamX-related protein	36	guaA	GMP synthetase
1325	conserved hypothetical protein	36	lpg2751	hypothetical protein
3128	conserved hypothetical protein	36	bipA	virulence regulator BipA
2059	conserved hypothetical protein	36	ftsK	cell division protein FtsK
2093	4-diphosphocytidyl-2-methyl-D-erithritol synthase	36	dapE	succinyl-diaminopimelate desuccinylase
2116	conserved hypothetical protein	36	lpg2904	hypothetical protein
2120	traG,conserved hypothetical protein	36	lpg1450	iron/ascorbate oxidoreductase family protein, putative
2172	legK2,calmodulin-dependent protein kinase	36	legL3	leucine-rich repeat-containing protein
2409	inner membrane protein	36	lpg0468	lipase A
2463	conserved hypothetical protein	36	lpg0518	hypothetical protein
2471	mdcB,malonate decarboxylase subunit beta	36	lpg0236	hypothetical protein
2849	vipE,VipE	36	lpg0770	hypothetical protein
2988	conserved hypothetical protein	36	lpg2924	lipoprotein
1454	K05896 segregation and condensation protein A	36	lpg2156	Sid related protein-like
2424	mgt,magnesium-transporting ATPase, P-type	36	lpg0839	hydrolase, HAD superfamily, subfamily III A
656	conserved hypothetical protein	36	uvrD	DNA dependent ATPase I and helicase II
1459	conserved hypothetical protein	36	lpg0365	hypothetical protein
1028	K07787 Cu(I)/Ag(I) efflux system membrane protein CusA	36	lpg1008	cobalt/zinc/cadmium efflux RND transporter, permease protein HelA
103	aroH,phospho-2-dehydro-3-deoxyheptonate aldolase	37	lpg2529	hypothetical protein
193	conserved hypothetical protein	37	icmF	IcmF
199	signal transduction protein	37	kdsB	3-deoxy-manno-octulosonate cytidylyltransferase
402	fur,ferric uptake regulation protein	37	fadD-1	long chain fatty acid-CoA ligase
419	vipA,VipA	37	lpg2630	permease
805	conserved hypothetical protein	37	pksJ	polyketide synthase, type I
1107	K01838 beta-phosphoglucomutase	37	lpg2183	regulatory protein, SyrP-like
1214	cydA,cytochrome d ubiquinol oxidase subunit I	37	cydA	cytochrome D ubiquinol oxidase subunit I
3109	conserved hypothetical protein	37	lpg2677	5'-nucleotidase
2098	major facilitator family transporter	37	lpg1816	major facilitator family transporter
2464	conserved hypothetical protein	37	lpg0549	gamma-glutamyltranspeptidase
2641	conserved hypothetical protein	37	lpg2151	aminoglycoside 6-adenylyltransferase
1128	K08482 circadian clock protein KaiC	37	ftsH	cell division protein FtsH
341	K07102	38	lpg2251	succinate semialdehyde dehydrogenase
3081	conserved hypothetical protein	38	lpg0894	cytokinin oxidase
778	pseudaminic acid biosynthesis-associated protein PseG	38	ahcY	adenosylhomocysteinase
784	ATPase	38	mesJ	cell cycle protein MesJ
786	DegT/DnrJ/EryC1/StrS aminotransferase	38	lpg2527	hypothetical protein with coiled coil domain
787	polysaccharide biosynthesis protein CapD	38	lpg0966	nucleoside-diphosphate sugar epimerases
789	conserved hypothetical protein	38	lpg1008	cobalt/zinc/cadmium efflux RND transporter, permease protein HelA
797	dehydrogenase	38	hyuE	hydantoin racemase
806	conserved hypothetical protein	38	lpg0706	predicted transporter component
859	K09774 lipopolysaccharide export system protein LptA	38	eno	enolase
1095	K01129 dGTPase	38	lpg1877	deoxyguanosinetriphosphate triphosphohydrolase
1103	nucleotidyltransferase PLUS glutamate rich protein GrpB PLUS ribosomal protein alanine acetyltransferase	38	lpg1627	putative secreted protein
1583	rpoE,RNA polymerase sigma E factor RpoE	38	lpg2433	hypothetical protein
1895	conserved hypothetical protein	38	lpg2858	hypothetical protein
1929	K07154	38	lpg1166	hypothetical protein
1951	conserved hypothetical protein	38	glmS	glucosamine-fructose-6-phosphate aminotransferase, isomerizing
2121	traH,conserved hypothetical protein	38	xcpW	general secretion pathway protein LspJ
2156	IS4 family transposase Tn5	38	lpg1794	oxidoreductase (L-gululonolactone oxidase)
2330	pirin,K06911	38	lpg2397	secreted peptidase
2425	mgt,magnesium-transporting ATPase, P-type	38	lpg0599	poly-beta-hydroxybutyrate polymerase
2570	LuxR family transcriptional regulator	38	lpg0130	hypothetical protein
2859	aldo/keto reductase	38	lpg0074	glutamate synthase
2992	conserved hypothetical protein	38	fleR	sigma 54-dependent response regulator
2228	conserved hypothetical protein	38	lpg0706	predicted transporter component
102	conserved hypothetical protein	39	lpg1496	hypothetical protein
348	secE,preprotein translocase subunit SecE	39	lpg0610	major facilitator family transporter
432	legA9,ankyrin repeat-containing protein	39	legA3	ankyrin repeat domain protein
587	yrdA,transferase	39	hemL	glutamate-1-semialdehyde-2,1-aminomutase
795	conserved hypothetical protein	39	lpg1387	hypothetical protein
849	K01784 UDP-glucose 4-epimerase	39	fabG	3-oxoacyl reductase
2070	conserved hypothetical protein	39	lpg1001	hypothetical protein
2096	phage repressor	39	lpg2717	hypothetical protein
2111	reverse transcriptase	39	lpg0603	ABC transporter, permease component
2117	conserved hypothetical protein	39	lpg1175	hydrolase, alpha/beta fold family
2143	transmembrane protein	39	ndh	NADH dehydrogenase transmembrane protein
2266	UVB-resistance protein UVR8	39	lpg1531	phenazine biosynthesis PhzF
2416	conserved hypothetical protein	39	ptsP	phosphoenolpyruvate protein phosphotransferase PtsP
2450	conserved hypothetical protein	39	lysU	lysine tRNA synthetase, heat inducible
2543	conserved hypothetical protein	39	cinA	competence damage inducible protein CinA
2584	K07045	39	tgt	queuine/archaeosine tRNA-ribosyltransferase
2799	Mg2+ and Co2+ transporter CorB, hemolysin	39	hypF	hydrogenase maturation protein HypF
1631	3-beta-hydroxysteroid dehydrogenase/isomerase	39	lpg1143	short chain type dehydrogenase/reductase
3086	,hypothetical protein	39	lpg1665	hypothetical protein
2107	conserved hypothetical protein	39	prmA	ribosomal protein L11 methyltransferase
77	conserved hypothetical protein	40	add	adenosine deaminase
84	conserved hypothetical protein	40	pilQ	type IV pilus biogenesis protein PilQ
109	transmembrane protein	40	lpg1300	integral membrane protein
274	mdlC,benzoylformate decarboxylase	40	lpg1540	universal stress protein A
337	conserved hypothetical protein	40	lpg0840	polysialic acid capsule expression protein
356	rpsL,30S ribosomal protein S12	40	nuoM	NADH dehydrogenase I, M subunit
474	icmQ,IcmQ	40	legA2	ankyrin repeat-containing protein
669	conserved hypothetical protein	40	gyrB	DNA gyrase subunit B
848	K02474 UDP-N-acetyl-D-galactosamine dehydrogenase	40	fliH	flagellar assembly protein FliH
1092	inner membrane protein	40	lpg0682	ABC transporter ATP-binding protein
1102	K03980 virulence factor	40	lpg0970	amino acid permeases
1156	conserved hypothetical protein	40	lpg0675	hypothetical protein
1187	conserved hypothetical protein	40	lpg1558	pyruvate dehydrogenase E1 alpha subunit
1964	conserved hypothetical protein	40	lpg1424	aminotransferase
3132	conserved hypothetical protein	40	legAS4	eukaryotic huntingtin interacting protein B
2079	conserved hypothetical protein	40	lpg1635	dienelactone hydrolase
3138	conserved hypothetical protein	40	lpg0086	hypothetical protein
3145	conserved hypothetical protein	40	lpg1893	major facilitator family transporter
2429	conserved hypothetical protein	40	lpg2128	hypothetical protein
2474	mdcB,2(5'-triphosphoribosyl)-3'-dephosphocoenzyme A synthase CitG, modifier of citrate lyase	40	pgm	phosphoglycerate mutase, 2,3-bisphosphoglycerate independent
2685	sensory box/GGDEF family protein	40	lpg2655	sensory box protein, EAL domain, GGDEF domain, signal transduction protein
2826	nuoA,NADH dehydrogenase I chain A	40	lpg0219	hypothetical protein
105	conserved hypothetical protein	41	soj	sporulation initiation inhibitor protein Soj
192	conserved hypothetical protein	41	hslU	ATP dependent Hsl protease, ATP binding subunit
233	heat shock HSP20	41	lpg0562	hypothetical protein
401	smpA,small protein A, tmRNA-binding	41	lpg2464	hypothetical protein
403	components of sensory transduction system	41	lpg0879	two component response regulator with GGDEF domain
464	conserved hypothetical protein	41	lpg2397	secreted peptidase
483	icmC,conserved hypothetical protein	41	lpg0472	IcmC (DotV)-like
573	conserved hypothetical protein	41	lpg0022	hypothetical protein
1115	conserved hypothetical protein	41	lpg2695	heptosyl transferase, glycosyltransferase family 9 protein
1603	legL2,leucine-rich repeat-containing protein	41	legL6	leucine-rich repeat-containing protein
1630	Zn-dependent hydrolase GumP	41	lpg0660	ABC transporter permease protein
1900	K09906 hypothetical protein	41	lpg0689	DNA binding stress protein
3137	conserved hypothetical protein	41	lpg0984	hypothetical protein
2332	LysR family transcriptional regulator	41	lpg0815	hypothetical protein
2428	kup,Kup system potassium uptake protein	41	kup2	Kup system potassium uptake protein
2596	transmembrane protein	41	lpg2481	integral membrane protein
2669	conserved hypothetical protein	41	lpg0690	hypothetical protein
2773	cycB,cytochrome c5	41	motB	chemotaxis (motility protein B) transmembrane
2902	legC8,coiled-coil containing protein	41	lpg0966	nucleoside-diphosphate sugar epimerases
2965	K01286 D-alanyl-D-alanine carboxypeptidase	41	lpg0152	hypothetical protein
922	conserved hypothetical protein	41	lpg1339	hypothetical protein
1601	conserved hypothetical protein	41	potB	spermidine/putrescine ABC transporter permease protein PotB
2484	NADPH-dependent FMN reductase domain-containing protein	41	dsbE	thiol:disulfide interchange protein DsbE
1457	transcription regulator	41	lpg2557	hypothetical; probable transcriptional regulator-like
83	conserved hypothetical protein	42	lpg0610	major facilitator family transporter
151	yuxH,conserved hypothetical protein	42	lpg1168	sensory box protein
190	conserved hypothetical protein	42	ruvB	Holliday junction DNA helicase RuvB
226	ABC sugar transporter, periplasmic sugar binding protein	42	guaB	inosine-5'-monophosphate dehydrogenase
551	aacA4,aminoglycoside N (6')-acetyltransferase	42	lpg0707	(outer) membrane protein
1213	conserved hypothetical protein	42	lpg0482	endo-1,4 beta-glucanase
3110	conserved hypothetical protein	42	lpg1224	muramidase, peptidoglycan hydrolase FlgJ
2056	K03762 MFS transporter, MHS family, proline/betaine transporter	42	nuoL	NADH dehydrogenase I, L subunit
2058	lipolytic enzyme	42	lpg2240	dipeptidyl aminopeptidase/acylaminoacyl peptidase
2061	K01534 Cd2+/Zn2+-exporting ATPase	42	cadA-1	cadmium translocating P-type ATPase CadA
2132	fimbrial protein precursor-like	42	lpg0674	adenylate cyclase
2168	K03762 MFS transporter, MHS family, proline/betaine transporter	42	lpg0806	Na+/H+ antiporter
2571	conserved hypothetical protein	42	bioC	biotin synthase BioC
2608	recG,ATP-dependent DNA helicase	42	lpg0902	hypothetical protein
2870	vipD,VipD	42	lpg1227	hypothetical protein
626	K06048 carboxylate-amine ligase	43	lpg2719	hypothetical protein
785	aryl-alcohol dehydrogenase-like oxidoreductase	43	lpg2848	ribonuclease, T2 family
1089	conserved hypothetical protein	43	lpg0625	expressed protein
1114	conserved hypothetical protein	43	lpg0720	multidrug resistance protein
1415	licA,choline kinase	43	mdh	malate dehydrogenase
1644	sidB,SidB	43	lpg0830	hypothetical protein
2089	conserved hypothetical protein	43	lpg0981	hypothetical protein
2100	ABC transporter, ATP binding transmembrane protein	43	lpg2629	permease
2114	4-diphosphocytidyl-2-methyl-D-erithritol synthase	43	lpg0547	outer membrane lipoprotein LolB
2549	conserved hypothetical protein	43	lpg1295	hydroxyacylglutathione hydrolase GloB
2753	conserved hypothetical protein	43	lpg2360	DNA primase DnaG
2961	K07133	43	lpg1558	pyruvate dehydrogenase E1 alpha subunit
3089	conserved hypothetical protein	43	lpg1512	DedA/PAP2 domain protein
598	conserved hypothetical protein	44	lpg1994	(outer) membrane bound lytic murein transglycosylase family protein
791	,hypothetical protein	44	aceE	pyruvate dehydrogenase E1 component oxidoreductase protein AceE
1110	K07798 Cu(I)/Ag(I) efflux system membrane protein CusB	44	yajC	transmembrane protein YajC, preprotein translocase subunit
1685	conserved hypothetical protein	44	lpg1755	transmembrane protein
3144	conserved hypothetical protein	44	lpg0673	signal peptide protein
2738	legD1,phytanoyl-CoA dioxygenase	44	lpg0019	hemagglutinin/protease, zinc metalloprotease
2960	conserved hypothetical protein	44	lpg0008	hypothetical protein
3178	conserved hypothetical protein	44	icmJ	IcmJ (DotN)
3181	conserved hypothetical protein	44	pdxJ	pyridoxal phosphate biosynthetic protein PdxJ
1975	conserved hypothetical protein	44	rfbA	polysaccharide ABC transporter, permease protein
1024	ctpA,conserved hypothetical protein	44	lpg0130	hypothetical protein
588	gor,glutathione reductase	45	lpg0079	2-polyprenyl-6-methoxyphenol hydroxylase
608	conserved hypothetical protein	45	lpg1521	generic methyl-transferase
783	hisH2,imidazole glycerol phosphate synthase, glutamine amidotransferase subunit	45	glpD	glycerol-3-phosphate dehydrogenase
811	peptide synthetase, non-ribosomal	45	lpg0721	RND efflux membrane fusion protein, acriflavin resistance protein E
1106	conserved hypothetical protein	45	lpg1941	acyl CoA dehydrogenase
1111	K07787 Cu(I)/Ag(I) efflux system membrane protein CusA	45	mreD	rod shape determining protein MreD
1162	K10778 AraC family transcriptional regulator, regulatory protein of adaptative response / methylated-DNA-	45	lpg2163	(AraC family) transcriptional regulator
1324	conserved hypothetical protein	45	lpg1316	hypothetical protein
1383	K00783 hypothetical protein	45	lpg1609	gamma-glutamyl phosphate reductase
1618	conserved hypothetical protein	45	lpg2799	O-acetyltransferase
1955	legL5,leucine-rich repeat-containing protein	45	legL7	leucine-rich repeat-containing protein
1980	conserved hypothetical protein	45	lpg0892	kynurenine 3-monooxygenase
2128	traV,conjugative transfer: assembly	45	cyaA	adenylate cyclase 1 protein
2381	conserved hypothetical protein	45	lpg1873	membrane bound lytic murein transglycosylase
2472	mdcC,malonate decarboxylase gamma subunit	45	hepA	ATP-dependent RNA helicase
2760	thrS,threonyl tRNA synthetase	45	rpsA	30S ribosomal protein S1
2786	K06949 ribosome biogenesis GTPase	45	recN	DNA repair protein RecN
3048	rnpA,ribonuclease P protein component	45	abcT3	ABC transporter ATP binding protein
1474	mutT,mutator protein MutT	45	lpg1877	deoxyguanosinetriphosphate triphosphohydrolase
229	conserved hypothetical protein	46	lpg2925	outer membrane efflux protein
324	LysR family transcriptional regulator	46	lpg2597	DNA processing enzyme DprA (SMF family)
494	aroQ,3-dehydroquinate dehydratase	46	lpg1465	hypothetical protein
625	conserved hypothetical protein	46	acnA	aconitate hydratase													location	3329038..3329868
770	conserved hypothetical protein	46	lpg2943	UDP-N-acetylglucosamine acyltransferase, acyl-
781	acetyltransferase	46	pepP	Xaa-Pro aminopeptidase
1632	K00648 3-oxoacyl-	46	fleQ	transcriptional regulator FleQ
1797	conserved hypothetical protein	46	lpg0196	hypothetical protein
1957	conserved hypothetical protein	46	lpg2634	leucine aminopeptidase
1965	conserved hypothetical protein	46	lpg1109	hypothetical protein
2097	conserved hypothetical protein	46	dsbE	thiol:disulfide interchange protein DsbE
2110	transposase Tn5	46	lpg2280	glutathione S-transferase
2118	conserved hypothetical protein	46	uvrA	excinuclease ABC A subunit
2122	traF,pilus assembly protein TraF	46	mmsA	methylmalonate-semialdehyde dehydrogenase
2460	legA1,ankyrin repeat-containing protein	46	lpg0290	lipoprotein
2860	sugar kinase	46	phhA	phenylalanine-4-hydroxylase
2963	conserved hypothetical protein	46	hypF	hydrogenase maturation protein HypF
3058	SapA-like	46	icmK	IcmK (DotH)
80	conserved hypothetical protein	47	metG_1	methionyl tRNA synthetase
136	K06193 phosphonoacetate hydrolase	47	lpg0258	hypothetical protein
195	conserved hypothetical protein	47	dnaJ	heat shock protein DnaJ, chaperone protein
227	ABC sugar transporter, ATP binding protein	47	lpg0010	GTP binding protein HflX
3070	conserved hypothetical protein	47	abcT3	multidrug resistance ABC transporter ATP-binding protein
675	slt,soluble lytic murein transglycosylase	47	lpg1951	hypothetical protein
1141	K01506	47	lpg2007	aspartyl protease
3123	conserved hypothetical protein	47	lpg2272	transmembrane protein
3135	conserved hypothetical protein	47	lpg2285	lipoprotein ABC transporter
2073	conserved hypothetical protein	47	lpg0998	hypothetical protein
2075	conserved hypothetical protein	47	lpg1512	DedA/PAP2 domain protein
3142	conserved hypothetical protein	47	nuoL	NADH dehydrogenase I, L subunit
2196	CrtF (hydroxyneurosporene (C20) methyltransferase)	47	lpg1936	methoxymalonyl CoA synthase
2511	sidD,SidD	47	lpg0771	hypothetical protein
2885	conserved hypothetical protein	47	lpg1107	bacterial/Archaeal transporter family protein
2977	K11940 heat shock protein HspQ	47	lpg1907	hypothetical protein
2726	conserved hypothetical protein	47	lpg0365	hypothetical protein
645	polysaccharide deacetylase	48	lpg1993	polysaccharide deacetylase
780	acylneuraminate cytidylyltransferase	48	lpg0095	cytosolic IMP-GMP specific 5'-nucleotidase
964	conserved hypothetical protein	48	lpg2984	F0F1-ATPase subunit alpha, ATP synthase alpha chain
1602	conserved hypothetical protein	48	sdhB	SdhB
1619	K01467 beta-lactamase	48	rpsD	30S ribosomal protein S4
1860	lon,DNA-binding ATP-dependent protease La	48	ruvB	Holliday junction DNA helicase RuvB
2072	conserved hypothetical protein	48	plsC	1-acyl-sn-glycerol-3-phosphate acetyltransferase
3139	traF,sex pilus assembly TraF, thiol-disulfide isomerase and thioredoxins	48	sodC	superoxide dismutase (copper-zinc)
2129	K12065 conjugal transfer pilus assembly protein TraB	48	relA	GTP pyrophosphokinase ((p)ppGpp synthetase I) stringent stress response RelA
2282	conserved hypothetical protein	48	lpg1006	cobalt/zinc/cadmium efflux RND transporter, outer membrane protein
2333	pgsA,CDP-diacylglycerol--glycerol-3-phosphate 3-phosphatidyltransferase	48	lpg0105	cytochrome oxidase-like
2610	conserved hypothetical protein	48	lpg1942	3-hydroxyacyl CoA dehydrogenase
2994	wbmI,asparagine synthetase (B)	48	lpg0891	sensory box protein/GGDEF/EAL domains
2099	methylase	48	lpg0060	methylase
2591	conserved hypothetical protein	48	lpg0130	hypothetical protein
2370	conserved hypothetical protein	49	lpg2327	CG18304 gene product
232	conserved hypothetical protein	50	lpg1772	hypothetical protein
627	conserved hypothetical protein	50	lpg2758	hypothetical protein
819	K01251 adenosylhomocysteinase	50	lpg2175	(2-pyrone-4,6-)dicarboxylic acid hydrolase
988	conserved hypothetical protein	50	lpg2280	glutathione S-transferase
1099	phage related integrase	50	pcnB	poly(A) polymerase I
1116	conserved hypothetical protein	50	lpg2834	transcription accessory protein
1163	conserved hypothetical protein	50	lpg1484	hypothetical protein
1300	conserved hypothetical protein	50	lpg1452	lipase A
1614	acetyltransferase	50	hypF	hydrogenase maturation protein HypF
1635	K06911	50	lpg2470	cytochrome c3 hydrogenase alpha (or beta) chain
1687	conserved hypothetical protein	50	lpg2240	dipeptidyl aminopeptidase/acylaminoacyl peptidase
3125	fliO,flagellar assembly protein FliO	50	cutE	apolipoprotein N-acyltransferase
1945	leucine-rich repeat-containing protein	50	lpg2226	isovaleryl CoA dehydrogenase
3136	conserved hypothetical protein	50	lpg0178	hypothetical protein
2104	ATP-binding transmembrane ABC transporter	50	uptC	type II secretion system protein (twitching motility protein)
2112	conserved hypothetical protein	50	lpg0831	flavin containing monooxygenae
2173	LysR family transcriptional regulator	50	lpg0868	acyl CoA dehydrogenase, short chain specific
3147	conserved hypothetical protein	50	lpg2649	GTP-binding protein, GTP1/Obg family
2500	K02348 ElaA protein	50	lpg1501	GCN5-related N-acetyltransferase
2766	Oye family NADH-dependent flavin oxidoreductase	50	lpg0782	O-antigen acetylase
2993	ABC transporter, ATP binding protein	50	lpg1399	thymidylate kinase
3182	conserved hypothetical protein	50	lpg0746	IraAB
997	K03111 single-strand DNA-binding protein	50	lpg0275	SdbA
1027	cebB,chemiosmotic efflux system B protein B	50	lpg1424	aminotransferase
351	rplA,50S ribosomal protein L1	52	lpg0904	hydrolase, isochorismatase family
379	rplO,50S ribosomal protein L15	52	lpg1470	serine-type D-Ala-D-Ala carboxypeptidase
658	conserved hypothetical protein	52	lpg0047	chloramphenicol acetyltransferase
813	peptide synthetase, non-ribosomal	52	lpg0642	hypothetical protein
820	conserved hypothetical protein	52	uvrB	excinuclease ABC subunit B
1127	conserved hypothetical protein	52	lpg0615	polypeptide deformylase
2067	lvrA,vir region protein	52	lpg0782	O-antigen acetylase
2068	lvrC,vir region protein	52	lvrC	LvrC
2124	K12059 conjugal transfer pilus assembly protein TrbC	52	lpg1560	dihydrolipoamide acetyltransferase
2130	K12066 conjugal transfer pilus assembly protein TraK	52	lpg2200	hypothetical protein
2145	conserved hypothetical protein	52	lpg0676	hypothetical protein
2590	conserved hypothetical protein	52	lpg0549	gamma-glutamyltranspeptidase
1142	conserved hypothetical protein	52	pksJ	polyketide synthase, type I
1084	conserved hypothetical protein	52	lpg1512	DedA/PAP2 domain protein
283	serA,D-3-phosphoglycerate dehydrogenase	53	nuoF	NADH dehydrogenase I, F subunit
575	K06979	53	lpg1581	NAD-glutamate dehydrogenase
3105	conserved hypothetical protein	53	lpg2449	D-alanyl-D-alanine dipeptidase
1533	CAAX amino terminal protease family protein	53	lpg1885	hypothetical protein
1942	transcriptional regulator LuxR	53	lpg0973	hypothetical protein
2108	MazG (nucleoside triphosphate pyrophosphohydrolase)	53	rfbA	polysaccharide ABC transporter, permease protein
3152	conserved hypothetical protein	53	lpg1986	hypothetical protein
2959	K01289 carboxypeptidase	53	lepA	GTP binding elongation factor LepA
349	nusG,transcription antitermination protein NusG	53	cadA-1	cadmium translocating P-type ATPase CadA
292	RNA binding protein, cold-inducible rrm	54	lpg1987	phosphohistidine phosphatase SixA
2081	conserved hypothetical protein	54	lpg0990	hypothetical protein
2166	legA6,ankyrin 3	54	legA8	ankyrin repeat-containing protein
104	conserved hypothetical protein	55	lpg2268	hypothetical protein
774	wecA,alpha-N-acetylglucosaminyltransferase	55	lpg0762	O-antigen initiating glycosyl transferase group 4-UDP-N-acetylmuramyl pentapeptide phosphotransferase/(N-acetylgalactosaminyl >
1309	K07288 uncharacterized membrane protein	55	lpg0244	pyridine nucleotide-disulfide oxidoreductase
1724	minD,septum site-determining protein (cell division inhibitor)	55	lpg3002	inner membrane protein, 60 kDa
1987	K07136	55	rpoC	DNA-directed RNA polymerase beta' subunit
2485	NADPH-dependent FMN reductase domain-containing protein	55	lpg2724	hypothetical protein
1461	conserved hypothetical protein	55	lpg2209	hypothetical protein
352	rplJ,50S ribosomal protein L10	56	lpg1547	radical SAM enzyme, Cfr family
519	K02030 polar amino acid transport system substrate-binding protein	56	ileS	isoleucyl tRNA synthetase
541	conserved hypothetical protein	56	lpg1379	urocanate hydratase
1373	K09861 hypothetical protein	56	lpg1575	esterase
1617	uup,ABC transporter ATP-binding protein Uup, erythromycin resistance	56	lpg2284	ABC transporter, ATP binding protein
1928	conserved hypothetical protein	56	lpg0698	hypothetical protein
2071	conserved hypothetical protein	56	lpg1000	putative exported protein
2135	conserved hypothetical protein	56	uvrD	DNA dependent ATPase I and helicase II
2499	conserved hypothetical protein	56	lpg0693	LigA, interaptin
2569	conserved hypothetical protein	56	gltA	citrate synthase
2612	LvrA	56	lvrA	LvrA
2868	sidH,SidH	56	lpg1423	TPR domain protein (heat shock protein) N-acetylglucosaminyl transferase
1456	K06178 ribosomal large subunit pseudouridine synthase B	56	lpg2505	hypothetical protein
3067	conserved hypothetical protein	57	lpg1387	hypothetical protein
764	wzm,LPS O-antigen ABC transporter Wzm	57	lpg2383	transcriptional regulator, LysR family
3053	conserved hypothetical protein	58	lpg1651	IolC/IolB transferase kinase protein
1790	K02417 flagellar motor switch protein FliN/FliY	58	lpg0670	hypothetical protein
2155	transposase (ISmav2)	58	ponA	penicillin binding protein 1A
2361	conserved hypothetical protein	58	lpg0266	hypothetical protein
3023	K01417	58	lasB	class 4 metalloprotease
2185	conserved hypothetical protein	58	htpG	chaperone Hsp90 HtpG
2069	conserved hypothetical protein	59	lpg1002	putative exported protein
2092	,hypothetical protein	59	lpg1907	hypothetical protein
471	icmT,IcmT	60	lpg0600	rrf2 family protein
773	galE,UDP-glucose 4-epimerase (galactowaldenase) (UDP-galactose 4-epimerase)	60	lpg0761	NAD dependent epimerase/dehydratase, UDP-glucose-4-epimerase
2007	rpoZ,RNA polymerase omega subunit	60	pepA	aminopeptidase A/I
3166	conserved hypothetical protein	60	rpsN	30S ribosomal protein S14
2956	conserved hypothetical protein	60	lpg2404	hypothetical protein
1090	conserved hypothetical protein	61	gap	glyceraldehyde 3-phosphate dehydrogenase
1799	conserved hypothetical protein	61	fabF	3-oxoacyl-(acyl carrier protein) synthase II, C-terminal
1986	dihydrofolate reductase	61	lpg1645	hypothetical protein
2090	conserved hypothetical protein	61	lpg0980	putative integrase
2406	transposase (IS652)	61	lpg2117	transposase, TnpA
2865	conserved hypothetical protein	61	pabA	anthranilate synthase component II
422	conserved hypothetical protein	62	lpg0026	amino acid permease
782	imidazoleglycerol-phosphate synthase	62	lpg1403	hypothetical protein
3130	conserved hypothetical protein	62	fadH	2,4-dienoyl-CoA reductase FadH1
2055	conserved hypothetical protein	62	lpg1147	hypothetical protein
2074	conserved hypothetical protein	62	lpg0997	hypothetical protein
636	conserved hypothetical protein	63	lpg1430	4-hydroxybenzoate octaprenyltransferase UbiA
2077	conserved hypothetical protein	63	lpg0994	hypothetical protein
2080	membrane protein	63	lpg1507	sodium/hydrogen antiporter
2103	ABC transporter, ATP binding transmembrane protein	63	lpg0932	shikimate kinase
196	conserved hypothetical protein	64	xcpU	general secretion pathway protein LspH
2091	antirestriction protein	64	lpg0976	antirestriction protein
2506	conserved hypothetical protein	64	lpg0293	long chain acyl-CoA dehydrogenase
2541	K03216 RNA methyltransferase, TrmH family, group 2	64	lpg2199	hypothetical protein
3167	conserved hypothetical protein	64	lpg1671	alpha-amylase, putative
